# Supplementary material for: Prognostic and clinicopathologic significance of SIRT1 expression in hepatocellular carcinoma
Source: Oncotarget. 2016 Dec 22;8(32):52357–65. doi: 10.18632/oncotarget.14096 (PMC5581034; doi:10.18632/oncotarget.14096)
Supplement: Supplementary file 4 [file oncotarget-08-52357-s004.xlsx]

## Sheet: Sheet1
Press F9 to resample
For sample type: 1 for high tumor stage (III-IV) and high expression of SIRT 1, 2 for high tumor stage (III-IV) and low expression of SIRT1, 3 for low tumor stage (I-II) and high expression of SIRT1, 4 for low tumor stage (I-II) and low expression of SIRT1
Study	sample ID	sample type		re-sampling group 1	re-sampling group 2	re-sampling group 3	re-sampling group 4	re-sampling group 5	re-sampling group 6	re-sampling group 7	re-sampling group 8	re-sampling group 9	re-sampling group 10	re-sampling group 11	re-sampling group 12	re-sampling group 13	re-sampling group 14	re-sampling group 15	re-sampling group 16	re-sampling group 17	re-sampling group 18	re-sampling group 19	re-sampling group 20	re-sampling group 21	re-sampling group 22	re-sampling group 23	re-sampling group 24	re-sampling group 25	re-sampling group 26	re-sampling group 27	re-sampling group 28	re-sampling group 29	re-sampling group 30	re-sampling group 31	re-sampling group 32	re-sampling group 33	re-sampling group 34	re-sampling group 35	re-sampling group 36	re-sampling group 37	re-sampling group 38	re-sampling group 39	re-sampling group 40	re-sampling group 41	re-sampling group 42	re-sampling group 43	re-sampling group 44	re-sampling group 45	re-sampling group 46
Cheng 2015	1	1		4	1	3	2	1	1	2	2	4	2	4	2	1	2	4	3	4	4	1	3	4	3	3	1	4	3	3	1	3	2	1	4	4	1	3	3	3	3	3	2	3	2	1	1	1	3
	2	1		4	4	1	4	1	2	4	1	2	2	4	4	4	4	3	1	1	4	1	4	4	4	1	4	2	3	4	4	1	4	3	3	3	1	4	4	4	1	1	1	4	4	1	2	3	4
	3	1		2	3	2	3	4	1	1	4	4	4	3	4	1	3	3	3	1	4	2	1	1	4	1	3	2	3	1	2	4	1	3	1	3	4	2	1	2	3	1	3	2	4	4	2	4	1
	4	1		1	3	1	2	4	4	4	3	1	1	3	4	4	1	4	4	3	1	3	4	4	3	4	4	4	3	2	3	4	4	4	4	2	4	4	2	4	3	3	3	4	3	4	1	4	4
	5	1		4	1	2	3	3	3	4	1	4	3	2	1	3	1	4	1	4	1	3	1	1	1	2	3	2	3	4	1	4	4	2	3	3	1	3	3	4	4	1	1	4	1	2	4	3	2
	6	1		2	2	4	4	3	4	2	3	3	1	3	4	1	2	2	1	1	3	2	1	2	1	3	4	1	4	3	4	3	3	4	2	2	3	1	4	3	1	4	3	3	1	2	2	4	4
	7	1		1	1	4	1	3	3	1	2	3	1	4	4	3	1	1	4	3	1	1	4	2	1	4	4	4	1	2	4	4	2	3	4	3	4	4	4	4	3	3	2	3	1	3	3	4	3
	8	1		4	1	4	3	1	4	3	1	4	3	1	3	1	1	2	4	1	2	4	2	4	1	1	1	2	3	4	4	2	1	2	3	2	1	1	3	2	1	3	4	1	2	4	1	4	1
	9	1		4	4	4	3	4	3	1	3	4	3	3	2	4	1	2	4	3	1	3	3	3	3	1	3	4	2	2	1	3	2	1	4	1	1	1	3	4	3	3	2	4	4	2	3	4	1
	10	1		4	3	2	4	4	4	2	4	4	3	4	2	1	3	2	3	1	3	4	3	1	3	4	1	2	4	1	3	2	3	3	1	2	3	2	3	4	4	2	2	3	4	1	2	3	1
	11	1		1	1	4	1	2	1	4	1	3	4	3	3	1	2	1	4	1	3	4	4	2	4	1	3	1	3	3	1	2	1	2	1	4	2	2	2	2	4	3	2	3	1	1	2	4	4
	12	1		3	4	1	3	3	4	3	3	1	3	3	3	3	1	3	3	4	4	2	2	3	3	4	1	4	3	4	4	3	3	1	4	1	4	2	4	1	3	2	2	1	4	4	4	4	3
	13	1		4	1	3	1	1	2	1	1	2	4	2	3	4	1	2	4	1	1	4	2	2	1	4	1	3	3	1	2	3	1	2	1	3	1	4	1	4	1	4	4	3	4	4	4	3	3
	14	1		1	2	1	4	1	4	4	4	4	4	4	4	3	3	2	2	4	3	4	4	1	4	1	3	2	4	1	3	1	4	3	4	4	1	2	1	3	2	3	2	1	2	4	4	2	3
	15	1		1	1	2	4	4	1	4	1	1	3	4	1	4	4	1	4	4	2	2	1	4	3	1	3	2	3	4	2	4	2	4	3	4	2	2	4	4	2	3	3	1	3	1	2	1	2
	16	1		1	1	2	1	3	3	2	4	4	2	3	1	3	2	2	4	4	4	2	4	3	4	2	1	4	3	3	2	1	2	2	3	1	1	4	4	1	1	2	4	2	3	2	1	3	3
	17	1		4	3	4	3	3	1	4	4	3	1	2	4	1	4	3	3	1	4	1	4	3	2	2	1	1	3	3	3	1	1	1	1	1	1	4	2	1	2	4	4	2	2	2	1	2	1
	18	1		2	3	4	3	4	1	4	4	3	2	3	1	4	1	3	1	3	4	3	3	3	3	2	4	1	4	4	4	1	4	3	3	4	4	1	3	1	4	4	4	4	1	4	4	2	4
	19	1		1	1	2	4	1	3	1	3	1	1	4	4	2	3	3	1	1	4	2	3	4	1	4	1	4	4	1	3	3	3	4	3	4	2	1	4	2	3	4	4	4	3	3	2	1	4
	20	1		2	1	4	4	1	1	2	3	1	3	4	4	4	1	3	4	2	3	1	2	1	4	3	1	2	4	3	2	2	3	1	3	2	1	4	3	3	2	2	1	4	3	3	3	4	2
	21	1		3	1	4	1	1	2	3	1	4	3	2	4	4	4	2	2	4	4	4	3	1	2	4	3	3	4	1	4	1	4	4	2	4	2	3	1	2	1	2	1	1	1	4	3	1	1
	22	1		1	3	3	4	3	4	1	4	4	4	3	1	4	4	4	4	4	2	3	4	4	4	1	1	4	4	2	3	3	3	4	1	2	4	1	1	2	1	3	2	1	3	3	3	1	4
	23	1		4	3	2	1	4	4	4	1	1	3	2	4	2	3	3	4	3	4	2	3	4	4	2	1	3	1	2	2	4	4	4	4	1	1	1	1	1	3	1	3	4	1	1	2	3	3
	24	1		2	4	1	1	1	1	1	4	4	4	3	1	4	3	3	4	2	4	3	4	1	3	2	4	2	3	4	3	1	2	1	4	2	2	3	1	3	1	3	2	3	3	3	2	3	4
	25	1		4	2	2	4	4	4	1	3	4	1	3	1	1	4	3	2	4	3	3	4	2	4	1	3	1	4	4	4	2	2	3	1	2	2	3	1	1	1	2	2	2	1	1	4	3	2
	26	1		4	3	4	3	1	4	3	3	4	3	4	2	1	3	2	4	4	1	1	2	4	4	3	1	1	4	2	2	2	4	4	4	1	1	1	2	2	3	1	2	2	3	1	2	3	3
	27	1		3	3	3	4	1	3	1	4	1	2	2	4	4	3	1	4	3	4	4	4	4	3	4	3	4	4	1	1	4	4	1	2	3	4	1	1	2	4	3	1	2	1	4	3	4	4
	28	1		4	2	2	4	4	3	3	1	4	4	1	3	4	4	2	2	3	4	1	4	1	1	2	1	2	4	1	1	2	4	4	4	4	1	2	3	4	4	2	3	1	1	1	4	4	3
	29	1		4	1	2	1	3	4	3	4	3	1	3	2	1	3	1	1	3	2	1	1	3	3	3	1	4	4	3	2	3	4	1	4	4	3	4	1	3	2	2	4	1	1	3	4	3	4
	30	1		3	4	3	3	4	4	2	1	4	4	1	1	4	3	3	2	4	2	4	4	4	3	1	3	3	1	2	2	4	4	4	2	2	3	3	1	4	1	4	2	1	4	2	2	2	3
	31	1		1	4	4	3	2	4	3	4	2	2	4	1	1	4	3	1	4	2	4	4	1	3	2	4	4	1	4	1	4	4	2	4	3	3	3	4	4	3	1	2	3	4	4	1	4	1
	32	2		4	3	1	2	4	2	1	2	4	2	2	1	3	2	2	1	4	1	4	1	1	3	4	1	4	2	4	2	2	1	1	4	2	4	4	3	3	2	4	3	2	4	1	4	4	1
	33	2		2	3	2	4	4	2	4	3	4	4	3	1	4	3	1	1	3	4	4	3	2	4	3	4	2	1	1	2	1	2	4	4	3	3	2	1	3	2	1	2	4	3	2	3	4	3
	34	2		2	4	1	1	4	3	3	3	1	2	2	3	3	4	4	2	1	1	4	3	3	2	1	3	4	4	3	3	2	1	3	2	1	4	3	4	4	4	1	4	4	1	2	4	1	1
	35	2		4	1	2	3	1	2	3	1	4	3	3	3	3	3	1	1	2	1	4	3	1	4	1	1	3	1	4	4	4	3	3	3	1	1	4	3	2	2	2	1	4	4	2	4	4	2
	36	2		4	3	2	4	2	4	1	3	1	1	4	2	4	3	2	3	4	3	4	3	1	3	3	2	3	4	2	1	3	1	4	1	2	3	3	3	4	3	1	4	1	4	4	2	1	3
	37	2		2	2	4	3	3	3	1	4	4	4	1	3	1	1	1	4	4	4	4	3	4	2	4	2	3	4	4	4	2	3	4	4	4	4	1	3	3	2	2	1	3	4	3	1	2	4
	38	2		1	1	4	4	3	3	1	1	1	4	1	4	3	1	4	4	4	2	1	4	4	4	4	1	4	2	4	2	3	1	1	3	4	4	1	1	1	1	4	1	2	3	4	4	4	2
	39	2		1	3	3	1	1	2	1	3	4	3	3	4	2	4	4	3	4	4	2	1	4	3	1	3	3	3	4	2	1	3	3	4	2	2	2	2	1	2	2	4	1	1	1	4	4	1
	40	2		2	4	3	4	2	3	3	4	1	1	1	2	2	2	3	2	3	3	4	3	4	1	4	2	3	4	4	4	1	4	4	1	1	2	1	1	3	3	4	1	1	4	1	1	4	1
	41	2		4	4	2	4	2	4	4	4	4	4	2	4	4	3	1	1	2	3	3	2	3	4	1	1	3	1	4	3	1	4	1	3	4	1	3	2	3	2	2	2	3	4	3	2	4	1
	42	2		1	4	4	3	3	1	1	2	1	4	3	1	2	4	1	3	3	3	4	1	4	4	4	4	1	4	1	4	1	4	2	3	4	3	2	3	4	2	1	3	2	4	3	3	4	1
	43	2		4	4	3	1	1	1	1	4	4	3	3	1	4	4	4	2	1	3	1	3	2	4	4	2	3	4	3	4	4	4	3	3	3	1	4	4	4	4	1	4	1	3	1	4	1	3
	44	3		1	2	4	3	2	4	2	3	1	2	3	4	4	4	4	1	4	2	1	2	2	4	1	4	4	3	1	1	2	1	2	2	4	3	3	3	4	4	3	2	2	4	1	1	4	1
	45	3		2	2	4	1	4	3	4	3	4	4	2	4	4	1	1	4	1	2	3	3	3	4	1	1	4	3	1	1	3	2	1	4	3	4	4	4	4	2	4	3	4	1	4	3	3	3
	46	3		4	4	4	3	4	2	1	4	3	1	1	1	1	1	4	1	3	2	1	3	1	1	4	1	3	2	1	1	1	1	4	3	1	1	1	2	2	4	4	2	1	2	4	2	4	1
	47	3		1	3	4	4	4	4	3	4	4	3	2	2	4	4	3	3	2	3	3	3	2	4	2	1	1	4	3	1	3	3	3	4	4	2	3	1	4	1	3	1	1	1	3	3	1	1
	48	3		3	3	2	4	2	4	2	1	3	4	4	2	4	2	3	4	2	1	4	2	1	4	3	4	3	2	2	3	2	4	4	1	1	4	2	4	4	2	4	2	4	4	2	3	1	4
	49	3		4	3	4	4	2	3	1	4	4	4	2	2	3	2	4	3	4	3	4	1	4	2	3	3	3	2	2	4	3	3	3	1	3	3	3	2	4	4	3	4	1	2	1	3	4	3
	50	3		4	2	4	3	1	4	1	1	4	3	4	2	4	4	2	4	2	1	3	4	4	3	2	1	3	4	2	3	3	1	3	3	3	3	4	2	1	1	3	1	4	1	1	4	2	3
	51	3		4	2	3	3	4	1	2	4	3	4	4	2	3	3	4	3	1	2	3	4	3	1	1	3	4	3	2	3	4	3	4	3	3	2	1	4	4	2	3	4	1	2	2	1	3	1
	52	3		4	4	3	4	2	1	3	3	1	3	3	1	3	1	3	3	4	4	3	3	3	3	4	1	4	4	4	4	4	3	1	3	3	4	3	1	2	3	2	4	4	3	4	4	3	2
	53	3		3	3	2	3	3	1	1	2	3	4	3	3	3	2	1	4	3	1	2	3	4	4	3	3	2	3	4	2	1	4	1	2	4	1	3	4	4	1	2	3	4	4	3	1	2	3
	54	3		1	4	2	3	1	2	4	4	4	3	2	1	1	4	1	4	1	1	3	4	2	1	4	3	3	1	1	4	3	2	1	4	3	4	4	1	4	3	2	4	3	1	4	3	4	1
	55	3		4	1	3	1	1	1	4	3	2	2	4	1	3	4	4	2	3	3	4	3	4	1	2	4	3	1	2	2	1	4	1	1	1	1	2	4	2	1	3	2	2	3	4	3	2	3
	56	3		4	4	2	2	4	4	1	1	1	4	3	4	3	3	3	3	4	2	1	2	1	3	4	1	2	4	3	4	1	4	1	4	3	1	4	4	4	3	4	1	3	4	1	1	1	3
	57	3		1	4	3	2	4	3	4	1	2	1	2	1	3	2	4	3	1	4	2	1	1	4	4	1	1	4	3	1	4	3	1	4	2	1	2	4	2	4	4	4	1	1	3	4	4	1
	58	3		2	2	1	1	2	1	3	4	3	1	2	1	1	3	2	3	4	2	3	1	4	3	4	3	4	1	3	3	1	3	2	4	4	4	3	3	1	2	4	3	4	4	2	3	4	4
	59	3		2	2	3	1	2	2	4	1	4	2	3	1	4	2	1	4	2	1	2	3	4	1	2	4	3	4	3	4	2	3	3	1	4	4	4	2	2	1	4	1	3	2	2	4	4	3
	60	3		4	1	1	4	2	3	1	1	4	4	1	4	4	3	2	1	3	3	2	4	4	1	1	4	4	4	1	3	2	3	1	3	4	3	2	2	2	4	3	4	3	4	3	3	3	4
	61	4		4	2	4	4	1	3	4	2	4	4	2	3	3	4	2	2	4	4	2	1	2	4	4	1	4	3	2	3	3	4	3	3	3	1	4	1	3	4	4	1	3	4	1	3	2	2
	62	4		2	3	3	3	4	1	2	3	3	1	1	1	3	1	3	2	2	2	2	2	3	4	2	3	3	4	1	4	3	4	3	4	2	3	2	1	3	4	3	1	4	1	4	1	4	4
	63	4		1	1	1	4	4	1	4	2	4	4	3	1	1	4	4	4	1	3	4	2	4	1	4	2	1	1	3	3	2	3	1	1	1	4	3	1	1	4	4	4	3	4	3	3	1	3
	64	4		4	3	1	3	3	4	4	4	2	4	4	2	4	2	4	3	1	3	3	2	4	4	4	4	3	3	1	4	2	3	4	4	2	4	3	4	1	2	3	1	3	2	3	2	4	4
	65	4		4	4	3	4	1	2	3	3	3	1	1	4	3	2	1	2	2	1	2	3	3	3	1	4	1	3	3	3	1	3	4	1	4	2	1	4	4	3	1	1	4	2	1	3	1	3
	66	4		4	3	4	3	1	4	2	2	3	1	4	2	4	2	4	1	4	3	4	3	2	2	4	4	3	4	4	4	2	1	1	4	4	1	3	4	3	3	3	3	1	4	1	1	4	1
	67	4		4	4	4	2	3	4	2	4	1	3	4	2	3	2	4	3	2	3	2	4	4	1	4	4	1	4	4	3	4	1	1	3	1	4	1	1	3	4	4	2	1	3	1	1	3	4
	68	4		4	4	4	3	3	3	1	3	4	4	3	4	4	1	2	3	2	4	2	3	4	1	4	3	3	4	3	3	1	1	3	4	2	3	1	1	4	1	2	4	1	3	2	4	2	4
	69	4		4	2	3	1	4	4	1	1	4	1	3	1	2	4	2	1	2	4	4	1	3	4	4	3	4	1	4	4	1	3	2	3	3	2	4	1	2	3	2	3	4	1	2	2	1	1
	70	4		4	3	4	3	4	4	3	1	1	4	2	3	1	3	1	2	4	4	3	3	1	2	3	4	1	2	1	3	3	3	4	4	1	4	3	3	4	1	1	4	2	4	3	2	1	4
	71	4		3	4	2	4	1	4	2	3	3	4	4	3	1	3	2	3	2	1	4	4	1	2	2	3	2	1	4	2	4	3	3	4	4	1	2	4	2	2	1	1	2	1	4	2	4	1
	72	4		4	3	1	2	3	4	1	2	3	4	2	3	1	4	2	2	1	2	2	3	4	4	3	3	4	4	4	4	4	1	2	4	4	1	4	1	1	1	3	4	3	3	3	3	3	1
	73	4		3	4	3	4	3	3	4	4	1	3	1	1	1	3	4	3	4	4	1	1	3	4	3	3	3	4	3	1	4	1	2	3	4	2	4	3	2	4	1	4	3	3	1	4	3	4
	74	4		3	1	1	2	1	4	1	2	4	4	4	4	3	4	2	1	4	4	2	1	4	1	2	3	4	4	4	1	2	4	3	4	4	2	2	3	3	4	3	1	1	4	2	3	4	1
	75	4		4	1	3	4	2	4	3	3	4	4	1	2	3	2	4	3	1	4	1	4	4	3	2	3	3	2	2	2	3	4	2	1	3	2	1	4	3	1	4	4	2	4	2	4	3	1
	76	4		1	3	1	3	3	4	3	4	3	3	4	3	4	1	3	2	4	3	3	1	3	3	4	1	1	4	2	4	4	1	1	3	4	4	4	1	3	3	1	3	4	2	2	3	3	4
	77	4		1	1	2	1	1	2	3	1	4	1	3	3	4	3	1	3	2	4	1	2	4	2	3	1	4	2	3	2	1	3	1	3	3	2	4	1	1	4	4	4	4	1	2	3	3	4
	78	4		4	4	3	2	2	4	1	4	4	4	1	1	4	3	3	1	2	4	3	4	4	4	4	3	3	2	3	2	1	1	4	3	4	1	4	4	1	4	4	2	4	3	3	2	3	3
	79	4		4	4	3	3	2	4	1	1	3	3	1	1	3	3	4	3	3	2	3	4	4	1	3	4	4	1	4	1	2	4	4	2	4	4	2	3	1	4	4	3	1	1	2	1	1	1
	80	4		2	1	2	2	4	4	4	4	3	4	1	1	4	1	4	3	1	3	3	4	1	1	3	4	3	3	1	4	3	1	4	4	4	1	1	1	4	3	3	1	1	3	3	3	3	1
	81	4		4	4	4	3	3	3	1	2	2	3	2	3	4	2	2	1	4	2	2	2	2	3	4	2	4	1	4	3	4	4	4	3	3	2	1	4	4	3	3	2	2	1	3	3	3	1
	82	4		2	4	3	4	4	2	3	4	3	4	4	4	3	3	2	2	3	1	1	4	2	4	2	2	4	3	4	3	3	3	2	3	4	2	3	2	3	3	1	4	1	2	3	4	4	1
	83	4		1	4	1	4	3	3	4	2	4	1	3	4	2	3	3	4	2	2	3	3	1	2	1	1	2	2	4	1	1	3	3	3	1	4	4	4	3	3	1	4	3	3	1	4	3	4
	84	4		2	1	1	4	4	1	3	3	4	3	4	3	2	3	3	2	3	1	3	1	4	3	2	3	1	4	1	2	2	1	3	3	4	1	4	2	2	2	2	1	2	2	1	2	3	4
	85	4		1	4	4	2	3	3	4	1	3	3	4	1	1	1	2	1	1	4	4	3	4	2	3	4	2	4	1	2	4	4	4	4	1	1	1	3	3	4	1	2	4	4	2	1	4	4
	86	4		1	4	4	3	1	2	1	4	1	4	3	4	1	1	3	3	1	3	4	3	2	4	1	1	4	3	3	3	4	4	4	4	3	2	1	4	3	4	1	3	4	3	1	2	1	1
	87	4		2	4	4	4	4	2	3	4	4	1	3	3	1	1	4	3	2	2	3	1	3	4	1	3	3	3	1	4	4	3	1	4	2	2	3	2	2	3	2	3	4	2	1	1	4	3
Hao 2014	1	1		3	2	3	1	4	2	1	4	4	4	3	3	4	1	1	4	2	3	3	4	2	3	4	4	3	4	1	4	3	1	1	1	4	3	4	3	3	3	4	3	4	2	1	3	1	1
	2	1		2	4	1	2	4	1	3	2	1	4	1	4	2	1	3	2	4	1	1	2	4	2	4	1	3	4	4	4	3	4	4	3	1	2	4	3	3	4	3	2	4	1	2	1	1	4
	3	1		1	1	4	2	1	1	3	1	2	1	2	3	4	3	3	4	1	4	4	4	2	4	2	3	3	3	1	3	3	1	4	4	4	4	2	4	3	1	3	3	4	4	1	4	1	4
	4	1		4	4	1	4	1	3	3	1	2	2	3	4	4	3	4	1	2	4	4	4	4	3	2	1	4	1	2	4	2	2	1	4	4	3	1	3	4	1	4	3	4	3	3	4	4	1
	5	1		3	1	4	2	3	1	4	3	2	4	2	3	1	4	1	2	4	3	1	3	2	3	2	1	1	4	1	1	2	1	4	1	1	3	1	1	1	3	2	1	2	1	4	3	1	4
	6	1		1	4	3	3	2	4	4	3	4	3	1	3	2	1	1	2	2	1	1	4	4	1	1	4	3	2	1	1	3	3	3	4	4	1	4	3	3	1	2	2	1	4	3	1	3	3
	7	1		1	1	2	1	2	3	1	1	3	1	4	4	3	4	3	3	4	3	3	4	3	4	1	3	1	1	2	4	1	4	4	1	1	1	3	1	3	2	1	3	2	3	1	1	1	2
	8	1		2	4	1	2	1	2	4	4	3	4	1	2	4	3	1	1	2	3	4	2	3	1	1	3	4	1	4	2	3	2	1	2	3	2	3	4	1	4	1	3	1	4	2	3	4	1
	9	1		4	4	1	3	1	1	4	1	2	3	2	1	1	3	3	2	3	3	3	4	4	3	2	1	3	3	2	1	1	4	1	4	1	1	2	3	3	4	4	4	4	1	1	4	4	1
	10	1		1	3	2	3	1	2	4	2	3	3	4	4	2	1	3	1	1	1	3	4	3	1	3	3	2	3	4	4	3	3	2	4	4	2	1	2	1	3	3	4	4	1	1	4	1	4
	11	1		4	2	1	4	2	2	2	3	4	3	3	1	2	2	4	4	2	1	4	4	4	3	1	1	2	4	4	4	2	4	3	4	3	1	4	4	4	1	4	1	2	4	3	1	1	4
	12	1		3	4	3	3	1	2	1	2	1	3	3	4	3	1	4	1	2	4	4	1	4	1	4	3	2	1	1	4	2	1	4	1	3	3	4	1	1	4	2	3	4	4	3	4	1	3
	13	1		4	4	1	3	4	4	3	4	4	4	4	2	1	2	4	3	3	1	2	1	4	3	3	1	4	1	1	4	2	1	1	3	1	4	1	4	1	3	4	4	4	3	1	3	3	3
	14	1		1	4	2	4	2	2	2	4	3	4	2	4	2	3	1	2	4	3	3	2	3	3	3	4	1	1	3	4	4	3	3	2	4	3	4	3	3	3	1	2	1	4	3	1	1	4
	15	1		2	2	3	1	1	4	1	4	4	4	1	3	1	4	1	2	2	1	3	2	1	4	4	3	3	4	1	3	2	2	1	2	3	2	3	1	3	2	3	3	3	2	3	3	3	1
	16	1		3	3	1	3	1	3	4	3	1	3	2	3	4	3	2	1	2	4	3	3	3	3	2	3	2	1	3	3	2	1	3	2	2	2	1	4	3	4	1	2	3	4	3	4	1	3
	17	1		4	3	3	3	3	3	4	4	1	1	1	3	1	4	3	2	1	2	1	3	3	4	4	1	3	3	1	2	3	4	4	2	4	1	3	4	2	1	4	1	4	1	4	1	3	3
	18	1		4	1	3	1	2	4	1	2	2	1	2	2	3	1	2	1	1	1	4	2	1	1	1	3	4	2	4	3	3	2	3	4	2	4	4	4	3	2	4	2	3	4	1	1	2	3
	19	1		1	4	3	2	1	3	3	4	3	1	1	1	1	3	1	1	4	2	1	4	3	3	2	1	1	3	3	1	4	2	4	3	2	4	1	4	3	4	1	2	3	2	4	3	2	2
	20	1		3	1	2	3	4	3	4	1	1	2	1	4	1	4	1	2	3	1	3	2	3	4	1	3	2	2	2	4	4	4	4	3	1	1	3	4	1	1	3	3	1	3	4	1	4	1
	21	1		3	2	3	2	2	3	1	2	2	4	3	2	1	3	3	4	3	1	1	4	3	1	4	1	1	4	2	2	2	4	1	4	1	3	1	1	1	1	3	4	2	2	4	2	2	4
	22	1		1	3	4	1	3	3	2	3	2	4	3	3	4	3	2	3	4	1	3	2	2	1	4	3	4	1	1	1	1	4	1	4	4	3	4	4	4	3	4	2	4	4	4	4	4	1
	23	1		3	3	3	4	3	3	2	4	1	1	2	2	4	2	4	3	3	3	3	3	1	2	4	2	1	3	3	3	3	4	4	3	3	2	3	1	4	3	3	1	3	4	4	4	3	4
	24	1		2	3	3	3	1	4	3	3	1	3	2	3	3	3	4	4	4	2	3	2	2	4	4	2	1	3	3	1	1	4	3	2	2	1	2	4	3	3	4	3	3	1	1	1	1	2
	25	1		3	4	4	1	4	4	1	4	1	2	1	1	4	1	3	1	4	2	2	2	1	4	4	3	1	1	1	2	3	4	1	4	4	3	1	2	4	2	2	4	2	1	1	4	2	1
	26	1		4	2	2	3	2	3	1	3	4	3	4	3	4	3	3	4	1	2	4	3	1	3	3	3	4	3	3	1	1	3	4	3	4	3	4	1	3	4	3	1	3	4	3	2	4	2
	27	1		2	3	2	4	4	1	4	3	3	3	4	3	1	3	3	4	1	3	3	1	4	2	4	3	3	2	1	2	3	4	4	3	3	2	3	3	4	3	4	2	4	3	4	3	4	4
	28	1		4	3	1	4	4	4	2	4	2	3	4	4	4	1	2	2	4	2	2	3	3	2	1	1	3	3	1	4	2	4	4	3	1	1	3	3	1	4	1	3	4	3	4	1	3	1
	29	1		4	4	2	2	1	2	1	2	3	4	4	4	3	1	4	2	3	4	1	1	4	4	4	2	4	3	3	1	3	4	1	4	4	1	4	2	3	3	4	4	4	3	4	4	2	1
	30	1		4	4	3	1	4	3	1	3	3	3	1	3	3	4	1	4	3	1	3	4	1	4	4	1	1	1	1	1	2	4	1	3	4	4	2	1	1	4	2	1	4	1	4	2	3	3
	31	2		1	4	2	4	4	2	1	2	4	3	3	1	3	2	1	4	3	4	2	4	1	3	1	4	4	1	1	2	1	2	3	3	2	2	1	1	4	4	2	3	3	2	4	4	4	3
	32	2		3	3	2	2	3	4	2	1	2	3	4	4	2	2	1	2	3	1	2	2	4	4	4	4	4	4	1	1	4	4	3	4	4	2	1	4	2	2	2	2	1	3	2	1	3	1
	33	2		1	1	3	1	2	3	3	3	3	4	4	4	4	4	3	2	1	1	4	1	4	4	4	1	2	1	1	2	2	4	4	1	2	1	3	3	3	1	3	4	1	4	4	1	1	4
	34	2		2	4	4	3	2	2	3	2	4	2	4	1	3	1	2	3	4	4	2	4	1	3	4	4	1	2	3	4	1	4	2	1	3	1	4	4	1	1	3	2	4	2	4	4	4	3
	35	3		1	1	3	3	1	2	1	3	1	3	2	4	1	4	3	3	3	2	3	1	3	1	1	1	2	3	3	2	3	1	4	3	3	3	4	3	3	2	1	3	3	4	3	3	3	4
	36	3		1	4	3	2	2	1	4	2	2	3	4	1	1	3	4	1	2	2	2	2	1	4	4	2	4	1	1	1	1	4	2	2	3	4	1	2	3	3	2	3	1	4	3	4	4	3
	37	3		1	3	1	1	3	2	1	4	2	4	3	3	3	3	3	4	4	4	4	4	2	4	2	1	4	4	1	2	4	2	3	1	3	3	2	4	3	2	3	1	4	4	2	4	3	3
	38	3		3	1	1	4	4	1	3	2	4	2	4	4	4	1	4	3	2	4	4	1	4	2	1	4	4	3	4	3	1	4	3	4	2	2	2	3	1	1	2	1	2	2	4	2	3	4
	39	3		1	3	4	3	3	1	1	3	4	3	2	1	4	4	3	3	1	3	3	2	3	3	1	1	4	3	4	4	4	3	4	2	1	4	2	1	3	3	1	4	1	4	4	3	1	4
	40	3		4	3	3	3	3	4	4	3	3	4	4	4	4	3	1	1	1	3	1	4	4	2	1	3	2	3	4	4	3	1	4	3	3	2	2	2	1	2	1	4	1	3	4	4	3	3
	41	3		1	2	2	1	4	4	1	3	2	1	2	1	4	2	3	2	1	3	4	4	2	2	3	3	2	3	3	1	1	4	4	3	3	1	3	2	1	1	4	3	1	2	2	2	1	1
	42	3		2	2	3	4	1	3	3	1	3	2	3	3	3	3	4	4	1	2	4	4	4	1	4	4	2	1	3	3	4	1	3	4	3	4	4	4	3	1	4	4	3	2	3	3	4	3
	43	3		3	1	4	3	3	3	4	2	4	4	3	4	4	1	4	2	4	1	2	3	2	1	3	4	4	1	1	2	3	3	1	4	1	2	4	2	2	1	3	2	3	4	4	1	1	2
	44	3		3	3	1	4	1	1	1	2	4	4	1	3	4	4	2	2	2	4	4	2	3	1	1	3	1	4	3	1	1	2	2	2	4	4	3	4	4	3	4	4	1	1	4	3	3	3
	45	3		1	2	3	1	1	4	4	3	4	1	1	1	4	2	2	3	1	1	4	4	1	2	4	4	4	3	2	4	1	1	3	4	2	1	1	4	1	1	4	1	4	1	3	2	4	1
	46	3		1	4	4	1	1	1	2	4	1	4	3	1	4	4	4	2	3	4	4	2	3	2	1	1	1	2	2	2	3	2	2	4	3	2	3	2	3	4	2	3	2	2	3	1	1	4
	47	3		4	4	2	3	3	1	4	3	2	4	1	2	3	1	4	1	4	3	1	2	1	3	1	2	1	1	3	1	1	2	1	1	4	3	4	4	4	2	3	3	1	1	1	4	4	4
	48	3		4	4	4	3	2	1	4	1	1	3	3	3	1	2	3	2	4	4	3	4	1	2	1	4	4	3	3	1	2	2	1	2	2	3	1	4	2	2	1	4	1	2	4	4	3	4
	49	3		4	1	3	4	3	3	4	4	4	4	4	1	4	1	3	4	4	4	4	4	1	1	3	4	1	1	4	4	2	1	4	4	3	1	4	2	1	4	1	2	4	3	3	3	1	3
	50	3		3	1	4	3	4	4	3	4	3	4	3	2	1	1	1	3	2	4	3	3	4	2	3	1	4	3	3	4	3	3	4	3	4	2	2	3	3	3	4	1	4	3	4	4	4	2
	51	3		3	3	2	4	4	4	1	3	1	2	4	2	1	2	4	2	2	2	2	2	1	4	3	3	2	2	3	3	2	4	4	4	1	4	3	4	2	4	1	2	1	4	4	1	1	1
	52	3		1	4	3	2	4	4	4	3	1	4	3	4	1	2	1	1	3	1	4	4	3	3	1	1	2	2	2	1	2	2	1	4	3	4	4	4	1	3	4	1	4	1	1	4	4	4
	53	3		4	4	4	1	3	1	4	3	1	4	3	2	4	4	1	4	4	3	3	4	3	1	4	1	2	3	3	2	3	4	2	1	1	3	4	1	3	4	1	3	2	4	4	4	1	3
	54	3		1	4	2	4	3	3	1	4	1	1	4	4	1	1	1	4	4	1	4	3	3	4	3	3	4	4	4	2	3	3	3	4	3	2	4	4	3	1	1	3	4	1	1	4	3	3
	55	3		2	1	4	2	2	2	3	4	1	3	3	3	4	2	2	1	3	2	2	3	4	2	4	4	4	4	1	3	1	4	1	4	4	2	3	1	4	1	1	3	3	4	2	3	3	3
	56	3		4	3	4	4	1	1	4	4	4	4	1	4	2	3	2	1	2	1	2	2	4	4	1	4	1	3	3	4	4	4	3	1	2	1	1	3	1	3	2	2	2	3	1	2	3	3
	57	3		2	3	4	1	2	3	3	1	3	3	4	2	1	4	4	2	1	1	3	3	3	2	3	1	3	3	4	3	3	1	1	1	3	4	4	4	4	3	3	1	4	4	1	1	3	3
	58	3		4	4	3	1	1	2	3	3	1	4	1	1	3	3	3	2	2	3	4	4	2	2	4	2	4	4	1	1	3	1	2	3	4	2	1	1	1	4	4	2	1	4	4	1	4	2
	59	3		3	4	4	3	1	1	1	4	2	2	4	3	2	1	1	4	2	2	2	4	3	2	1	3	2	1	2	4	1	4	3	4	3	3	2	4	4	4	3	3	4	4	2	3	3	3
	60	3		4	4	3	2	1	1	2	1	2	3	3	2	4	4	2	4	1	2	1	3	3	1	3	4	4	3	3	1	2	3	4	2	1	1	3	2	1	3	2	4	2	4	3	2	2	3
	61	3		4	3	1	4	1	2	3	2	1	2	3	4	1	3	2	1	1	3	3	1	4	2	2	1	2	4	4	2	3	4	1	4	4	4	2	3	2	3	4	3	1	3	1	4	1	3
	62	3		1	4	3	4	4	4	3	3	1	4	1	4	3	3	4	4	3	4	2	4	2	4	4	3	2	3	1	4	3	4	4	2	2	4	4	1	4	4	3	3	4	4	2	2	4	2
	63	3		4	3	1	4	3	4	2	2	4	1	2	4	1	1	3	2	3	3	4	3	3	4	3	4	4	3	4	3	4	3	4	1	2	1	1	4	4	1	1	4	4	3	4	2	1	1
	64	3		2	1	4	1	1	4	2	1	1	2	2	1	3	1	3	1	3	2	3	3	4	1	4	4	3	3	3	1	1	4	2	1	4	1	1	4	3	1	2	3	4	3	2	3	1	3
	65	3		3	3	2	4	2	2	3	3	1	2	4	4	2	1	3	1	1	2	1	1	3	4	1	4	1	2	1	2	3	4	4	3	1	1	3	4	1	4	4	1	4	1	4	4	2	1
	66	3		2	3	4	3	4	3	4	2	1	1	1	1	4	4	2	3	4	1	1	3	3	2	3	4	4	4	3	1	4	3	4	1	4	2	1	4	2	3	4	2	1	1	4	3	3	4
	67	3		3	2	1	4	3	4	4	2	4	1	3	1	2	3	3	4	3	4	3	1	2	1	3	1	4	1	1	1	1	2	4	4	3	4	3	1	2	2	3	1	4	4	3	4	4	1
	68	3		4	4	1	4	4	3	2	3	3	1	4	4	1	1	3	4	2	4	3	3	4	1	3	3	4	3	4	1	3	3	3	3	1	4	2	3	1	4	4	1	4	3	4	1	1	2
	69	3		4	2	2	1	1	1	1	3	3	4	1	3	1	2	4	3	1	4	1	1	1	1	3	1	4	4	4	2	3	4	2	2	1	2	3	4	1	1	3	1	4	1	4	1	1	4
	70	3		2	3	1	3	3	2	4	4	4	3	2	2	3	1	3	2	1	1	4	2	4	4	3	3	4	1	2	1	3	3	1	3	2	3	3	4	3	3	2	4	1	3	3	3	4	3
	71	3		1	1	3	4	1	3	1	4	2	1	1	1	3	4	1	4	2	1	1	2	2	1	1	4	2	4	2	2	4	2	4	2	3	3	3	1	2	2	3	3	3	4	4	3	2	2
	72	3		4	3	1	4	3	3	4	3	4	2	4	4	4	3	1	4	4	3	4	3	2	1	1	1	2	1	3	4	2	4	3	3	3	2	1	1	4	3	3	4	1	4	1	1	4	3
	73	3		3	1	3	4	1	3	1	1	2	3	3	4	1	4	1	1	1	1	4	2	4	1	3	1	4	4	3	1	4	1	4	1	1	4	2	3	2	4	1	4	3	4	4	3	3	1
	74	3		3	2	4	3	4	2	3	1	2	4	1	3	2	1	3	3	4	2	1	1	3	4	2	1	1	4	1	3	2	3	2	4	3	2	4	3	2	3	3	3	4	3	4	4	3	4
	75	3		1	3	1	3	3	2	4	1	3	1	4	4	1	4	2	1	3	1	1	1	4	3	2	2	4	1	3	4	4	3	3	2	2	2	4	1	1	4	4	3	3	4	3	4	4	3
	76	3		2	2	4	4	3	4	2	4	3	2	4	2	1	3	1	3	4	4	3	4	2	2	1	4	2	3	4	3	1	3	1	3	4	2	3	3	3	2	1	1	4	3	1	4	2	3
	77	3		3	1	1	1	2	3	3	3	3	4	4	1	2	3	1	2	4	1	3	3	3	3	2	4	2	4	4	3	2	2	1	1	1	1	2	4	4	2	1	1	4	1	4	3	4	4
	78	3		1	1	4	3	1	3	1	4	1	3	2	3	4	4	4	1	4	2	3	4	4	3	4	4	2	3	3	1	2	2	2	4	1	4	3	3	4	4	4	4	4	3	4	4	4	3
	79	3		3	4	3	3	4	4	3	3	3	4	1	4	2	3	3	2	2	4	1	1	4	4	3	1	3	4	4	3	4	4	2	1	4	1	3	3	2	2	3	2	3	4	4	4	4	4
	80	3		4	1	2	2	4	3	4	3	2	4	1	4	3	1	2	3	3	2	2	1	1	1	4	3	1	1	1	1	1	1	4	4	3	4	3	1	1	4	4	3	1	3	2	4	3	4
	81	4		3	2	4	3	3	1	1	4	2	4	2	2	3	1	2	4	4	3	3	2	4	4	4	4	2	2	3	1	3	4	1	1	3	1	4	3	2	3	1	3	1	4	3	4	2	4
	82	4		1	3	1	1	4	1	4	3	1	4	3	4	1	3	3	2	4	3	3	3	2	3	3	1	4	4	3	4	2	1	3	4	4	3	3	3	1	2	4	4	1	1	3	4	3	4
	83	4		4	3	2	2	4	3	1	1	2	4	2	4	3	3	3	2	2	4	1	3	2	4	3	3	3	2	4	3	3	1	4	2	2	2	4	1	1	3	4	4	4	4	4	2	3	4
	84	4		3	1	1	4	3	3	4	1	3	3	3	4	3	2	1	3	2	4	3	4	4	3	2	1	1	4	2	2	2	2	4	4	4	3	3	1	2	1	4	1	2	4	3	1	1	4
	85	4		4	3	4	3	4	1	4	2	3	3	4	4	3	4	4	3	1	2	1	2	3	2	1	2	4	2	3	4	1	3	3	2	1	1	4	2	4	2	4	4	1	2	1	3	4	1
	86	4		1	2	4	3	3	4	4	2	3	3	3	3	2	4	1	1	4	2	4	4	3	4	3	4	1	4	4	3	4	4	3	3	2	4	4	3	4	3	1	4	1	3	1	1	2	1
	87	4		1	4	1	4	3	3	3	4	1	3	1	2	4	2	2	2	3	3	3	4	1	3	4	3	1	4	1	2	1	3	2	3	3	3	4	2	3	1	4	2	1	4	4	3	3	2
	88	4		4	1	2	2	2	3	3	4	4	4	1	1	3	3	4	2	4	1	1	4	4	2	1	4	2	1	4	2	2	4	3	4	1	3	3	4	3	1	3	4	1	1	4	3	3	2
	89	4		1	2	3	3	1	3	1	2	1	4	3	1	3	4	4	4	1	1	3	3	1	1	4	3	4	3	4	3	4	1	2	2	2	2	3	4	4	2	4	3	2	3	3	3	4	4
	90	4		2	4	3	1	3	3	4	4	4	4	4	3	1	4	3	4	2	4	1	1	3	2	2	2	2	3	3	3	2	1	4	2	4	4	1	1	2	3	1	4	4	4	4	1	3	3
	91	4		1	3	4	2	1	4	3	4	1	4	1	2	2	4	3	3	4	2	2	4	3	3	4	2	1	1	3	4	3	1	4	1	2	4	4	4	3	1	1	3	2	2	3	4	1	4
	92	4		1	4	4	2	3	3	3	3	3	4	2	4	2	4	4	3	3	3	3	3	3	3	2	3	1	4	4	1	4	1	1	2	4	1	4	2	4	3	1	1	4	3	3	3	1	1
	93	4		2	4	4	1	4	3	2	4	1	4	1	2	4	4	2	1	3	1	2	1	2	2	4	4	1	2	3	4	2	4	3	2	4	3	2	3	3	4	1	4	4	4	2	1	3	1
	94	4		1	3	3	1	4	2	2	1	4	1	3	4	4	3	4	4	1	2	1	2	2	3	2	4	4	1	3	3	3	4	2	3	1	1	4	2	2	3	1	2	4	1	3	1	2	2
	95	4		4	2	1	1	4	1	4	4	3	4	1	4	1	2	1	4	4	4	1	3	4	4	1	1	1	1	2	1	1	1	2	2	4	4	4	2	4	1	3	1	2	1	3	1	2	3
	96	4		4	4	4	3	2	1	4	1	2	1	3	2	4	2	4	4	1	3	1	1	2	1	1	4	2	4	3	1	3	4	4	4	4	4	1	2	1	2	3	1	1	4	4	1	1	4
	97	4		3	3	3	1	4	2	3	4	4	3	2	1	1	3	1	3	4	2	1	4	4	2	4	3	3	2	4	2	1	2	3	2	1	4	3	4	3	1	2	3	4	1	3	2	4	4
	98	4		3	4	2	3	1	1	4	3	3	3	2	3	4	4	3	3	2	2	3	1	4	4	1	1	2	3	3	1	3	3	3	4	3	4	3	4	3	2	2	2	3	2	1	4	3	3
	99	4		2	4	4	3	1	3	4	3	2	2	4	4	3	2	4	3	1	3	4	4	1	4	3	3	3	1	3	4	1	1	3	2	3	4	4	4	3	1	1	4	4	3	4	4	4	2
Jang 2012	1	1		1	1	1	3	1	3	4	4	4	2	2	2	3	4	3	3	3	4	4	3	1	3	3	4	3	4	4	4	4	4	4	1	2	1	3	1	4	1	4	4	4	4	1	4	2	3
	2	1		3	4	1	1	4	1	4	3	4	4	1	4	4	1	3	4	3	4	2	3	4	4	4	3	1	2	2	1	1	3	4	2	3	2	3	2	4	3	3	1	1	4	4	1	3	3
	3	1		1	1	3	3	3	1	3	2	3	3	4	1	1	2	1	2	4	2	3	4	3	3	4	2	3	3	1	1	3	1	2	1	3	4	1	1	1	4	4	1	2	3	1	3	2	3
	4	1		2	1	4	4	3	3	2	1	3	2	3	4	1	3	3	1	3	4	1	2	1	3	2	2	1	2	1	2	1	2	4	3	1	1	1	3	4	3	2	4	1	4	1	4	1	4
	5	1		3	4	4	3	4	1	2	4	1	4	1	3	3	2	3	4	2	4	2	3	1	1	2	3	4	4	3	2	4	2	3	2	4	3	2	4	4	2	3	2	2	2	4	3	1	3
	6	1		2	1	1	2	3	4	1	3	3	2	2	4	4	3	1	1	2	4	1	4	3	4	4	2	4	4	3	1	4	3	3	2	4	2	2	4	3	4	4	1	3	3	4	4	2	4
	7	1		3	1	4	4	1	2	1	3	1	4	4	4	1	3	1	2	2	2	4	3	4	1	4	1	4	4	3	3	2	3	2	2	1	1	3	3	4	3	1	1	1	1	3	1	1	3
	8	1		1	3	4	4	1	3	3	4	4	1	1	3	2	4	4	3	4	3	3	4	2	3	4	1	3	3	4	4	4	2	4	2	2	2	4	3	4	4	3	4	4	4	4	2	4	3
	9	1		4	4	3	4	3	3	4	4	3	4	1	1	1	1	1	1	1	4	3	2	3	4	3	4	2	3	2	3	2	1	1	1	3	4	3	4	2	1	3	2	4	2	1	4	1	3
	10	1		2	1	1	4	2	4	1	3	3	1	2	2	4	3	4	3	3	1	2	1	1	4	2	1	3	4	3	1	4	1	1	4	3	1	3	3	1	1	2	4	1	3	3	3	1	1
	11	1		4	3	4	3	3	3	4	1	2	2	1	4	4	3	4	4	3	4	2	3	2	1	3	1	3	4	4	3	2	4	3	4	1	4	4	3	1	3	3	3	3	1	3	3	2	3
	12	1		1	2	2	1	3	3	4	4	3	1	4	4	2	3	3	1	2	4	1	4	3	3	2	4	2	3	4	1	1	1	4	4	2	2	4	2	1	1	4	3	1	2	1	4	1	4
	13	2		2	4	2	1	1	3	4	4	3	2	4	4	3	3	4	1	1	3	3	3	3	1	3	4	2	1	1	3	2	4	3	3	4	3	4	4	3	1	1	4	2	2	4	3	4	1
	14	2		1	2	1	3	2	3	1	4	4	1	1	1	3	3	4	1	1	1	1	4	1	4	4	2	4	4	3	2	4	3	4	4	3	2	3	4	2	3	3	4	4	1	1	3	1	1
	15	2		4	1	3	1	1	3	3	3	4	4	1	3	1	1	1	2	2	4	4	1	1	4	2	2	1	4	4	3	1	4	3	3	3	3	1	3	1	3	3	1	4	1	1	1	4	4
	16	2		4	1	3	1	4	4	1	1	4	4	2	3	3	1	3	2	4	1	1	3	1	4	4	2	4	1	1	2	4	4	3	4	4	3	1	2	1	3	4	3	1	4	2	3	1	3
	17	2		2	4	2	1	3	3	2	4	1	2	3	4	4	2	4	4	4	4	2	4	1	4	4	1	4	3	2	3	3	4	3	2	4	3	1	1	1	2	3	4	1	1	4	3	4	3
	18	2		2	3	1	4	1	4	4	4	4	3	4	1	2	2	4	3	4	1	1	4	4	1	4	3	4	4	3	4	4	2	4	4	3	2	4	4	4	2	3	3	2	4	4	1	3	4
	19	2		2	3	4	1	1	3	4	4	4	3	1	1	3	1	2	4	4	1	4	1	4	4	4	4	3	4	3	2	1	3	3	4	4	1	2	4	2	3	4	2	2	2	4	2	3	4
	20	2		3	3	3	4	2	4	2	3	1	1	1	2	3	1	4	1	1	3	1	2	4	2	2	4	2	2	2	1	1	3	3	4	3	1	4	2	2	2	4	4	4	1	4	1	1	4
	21	2		3	3	2	4	1	1	3	3	3	2	1	2	3	4	3	2	4	2	4	4	2	3	1	1	4	4	2	1	4	1	1	1	3	4	2	4	2	2	4	2	4	3	2	3	4	4
	22	2		4	3	4	3	4	2	1	3	4	1	2	2	1	4	2	2	3	1	3	4	3	4	1	1	1	2	2	2	3	1	4	4	1	3	4	4	3	2	1	4	4	2	4	1	4	1
	23	2		1	2	4	1	2	3	3	2	3	1	4	1	2	4	1	2	3	1	4	2	2	4	4	3	3	1	4	3	4	4	1	1	1	4	3	3	4	4	4	3	1	3	2	1	4	2
	24	2		1	4	2	3	4	2	3	2	1	2	4	2	4	1	1	4	1	4	2	1	2	1	4	4	1	2	3	3	3	3	4	2	4	4	1	2	1	1	3	2	2	3	4	4	3	2
	25	2		3	4	4	3	1	4	1	1	2	3	3	4	3	4	3	4	1	2	3	2	2	4	2	4	2	3	4	4	4	1	2	1	1	4	4	4	3	2	1	2	3	2	2	1	1	4
	26	2		1	2	1	3	1	2	3	1	1	4	3	2	4	3	1	4	2	4	1	2	1	1	2	1	1	4	3	4	1	2	3	4	4	3	1	1	3	3	4	2	1	2	3	3	2	4
	27	2		1	3	4	4	1	1	3	3	3	2	4	3	1	2	4	3	3	4	4	2	4	3	3	3	3	4	1	1	4	2	4	2	1	4	1	3	3	1	3	2	3	1	1	4	2	4
	28	2		4	1	3	2	4	4	4	1	3	4	4	4	2	4	1	1	2	4	3	1	2	1	2	4	1	2	4	1	2	4	2	4	3	2	4	2	1	1	4	2	1	3	1	4	1	2
	29	2		4	3	3	1	3	2	3	1	4	3	4	4	1	1	3	2	4	1	4	1	4	4	4	4	4	4	4	4	3	1	1	1	2	4	2	3	4	2	4	2	1	4	4	1	1	3
	30	2		4	3	1	2	1	4	1	4	4	3	3	1	3	2	4	1	2	2	3	3	3	4	1	4	4	4	3	2	3	4	3	4	4	2	3	4	2	1	1	3	2	1	4	4	1	2
	31	2		4	2	3	3	4	1	3	1	3	2	3	4	1	3	1	2	2	4	1	1	1	2	1	3	1	4	4	1	1	2	1	1	3	3	4	1	2	4	2	1	3	3	1	2	3	1
	32	2		1	4	4	4	1	4	3	3	4	4	4	4	1	4	1	4	4	4	4	3	2	4	3	4	1	4	4	1	4	4	4	1	2	3	3	1	3	2	3	4	1	1	4	4	1	1
	33	2		4	4	3	4	3	4	4	4	3	1	3	3	2	3	1	2	3	1	3	2	1	1	3	3	4	2	1	3	4	3	1	2	3	1	4	1	2	2	2	1	3	2	3	3	4	1
	34	2		2	4	3	3	1	3	1	3	4	4	3	1	3	1	4	2	2	4	3	1	4	3	4	3	2	4	1	1	1	1	4	1	1	2	4	2	1	2	3	4	4	4	1	1	1	3
	35	2		1	3	2	4	4	1	4	1	4	1	2	3	1	4	2	3	1	4	1	3	4	4	3	2	1	2	1	3	2	3	1	3	2	4	1	3	4	4	3	1	1	3	3	4	4	3
	36	2		1	3	3	2	4	3	4	2	1	1	2	3	1	4	3	1	3	4	2	1	3	1	3	4	4	3	4	2	4	1	2	3	2	2	1	1	2	1	1	3	4	4	4	1	3	4
	37	3		4	1	4	4	1	1	4	2	3	4	3	1	4	4	3	1	1	2	1	2	2	2	3	2	2	1	3	4	2	2	4	4	3	4	4	3	3	2	1	2	3	4	1	2	1	3
	38	3		4	1	1	1	3	3	3	2	1	2	2	1	2	3	3	2	3	3	3	4	4	4	3	3	1	3	2	3	2	3	3	2	3	3	4	4	4	2	1	2	3	2	3	3	4	2
	39	3		3	3	1	2	4	3	1	3	2	3	4	1	1	3	1	2	4	4	4	4	1	3	4	1	4	1	4	4	2	3	4	4	3	3	2	1	4	3	1	4	3	1	1	3	3	3
	40	3		4	2	1	1	1	4	3	1	1	1	4	2	1	1	2	3	4	4	3	3	4	4	3	2	4	1	3	2	2	4	3	4	3	2	4	1	3	1	3	4	2	2	4	3	2	2
	41	3		3	4	2	4	4	2	2	1	1	2	1	3	4	4	1	2	1	3	4	3	1	4	4	4	3	4	3	2	1	2	2	4	4	3	1	1	4	2	1	4	3	4	3	4	1	2
	42	3		2	1	4	1	3	1	2	3	4	2	4	4	4	2	4	3	3	3	4	4	3	1	4	2	4	3	3	3	3	3	1	2	2	3	3	4	4	2	2	1	3	2	3	2	1	4
	43	3		3	1	2	4	3	3	4	3	4	1	3	2	1	3	4	2	4	1	1	3	2	3	2	3	2	4	2	4	4	4	4	4	3	2	3	4	2	1	3	1	3	3	1	2	2	3
	44	3		4	4	4	3	1	4	2	4	1	1	3	2	1	1	4	2	3	3	4	4	2	3	2	3	2	4	4	1	1	1	2	1	3	2	2	4	4	4	3	4	2	4	3	4	1	4
	45	3		2	1	4	3	1	4	2	1	2	3	4	1	4	2	3	1	3	4	2	1	2	3	4	1	4	1	4	3	3	1	2	2	3	3	2	2	4	4	3	4	3	1	2	1	1	4
	46	3		4	1	3	1	1	4	2	4	4	4	1	2	3	1	4	3	4	4	3	4	2	2	4	1	1	3	3	3	1	1	1	2	4	4	4	3	3	4	3	1	3	2	1	2	2	4
	47	3		1	1	4	4	3	4	1	4	3	3	4	4	3	4	1	4	1	3	4	2	4	4	2	4	3	4	2	3	2	2	1	4	2	3	4	4	1	2	3	2	1	2	4	4	1	1
	48	3		4	3	1	4	2	1	1	1	4	2	4	3	4	2	1	3	4	4	1	2	3	2	4	2	1	3	4	3	4	1	2	2	1	2	2	3	3	2	2	1	4	1	4	4	1	3
	49	3		4	3	3	4	2	2	2	4	3	4	1	2	4	3	2	3	1	4	2	1	3	4	1	4	2	2	4	2	2	3	3	1	2	4	2	3	2	1	1	3	3	4	1	3	1	1
	50	3		4	4	4	3	4	4	1	4	2	1	2	1	4	1	2	4	4	3	2	1	2	1	1	3	1	4	4	2	4	4	4	2	2	4	4	1	3	1	1	2	1	1	3	4	4	4
	51	3		4	4	1	1	2	3	4	4	3	4	3	3	1	4	3	3	1	2	1	2	1	1	1	1	1	4	3	2	3	4	4	1	4	3	4	4	2	2	2	2	1	2	3	3	3	4
	52	3		2	2	3	3	4	3	4	3	1	3	2	4	1	4	4	2	1	1	1	4	4	2	2	1	4	4	3	1	3	3	1	4	2	3	3	2	4	2	4	1	1	1	2	4	2	4
	53	3		3	1	4	4	1	4	2	4	1	4	2	2	1	2	4	4	1	3	4	3	4	3	1	1	2	1	2	3	4	4	3	4	1	1	4	3	2	2	4	1	1	1	1	3	1	3
	54	3		1	4	2	2	3	3	4	3	4	3	4	1	2	3	4	4	1	4	4	1	4	3	4	1	1	4	1	4	4	3	4	2	4	4	2	1	3	3	4	4	1	4	3	3	2	2
	55	3		2	3	1	1	2	4	3	2	4	3	2	1	3	4	4	3	4	1	4	3	4	2	4	3	1	4	4	4	1	4	3	1	4	1	1	2	3	4	3	1	1	3	3	2	4	3
	56	3		3	3	4	3	3	2	4	3	3	3	2	4	4	2	3	1	4	4	2	2	1	2	1	4	4	4	4	4	3	2	4	3	1	4	3	3	4	3	4	1	2	1	4	3	1	2
	57	3		1	1	1	1	1	1	1	3	4	4	4	4	3	4	2	3	3	4	3	2	2	4	4	2	4	1	2	3	4	4	3	4	4	4	2	4	1	2	1	4	1	1	1	4	4	4
	58	3		1	1	4	4	2	3	4	1	3	2	4	1	3	3	4	3	4	3	2	4	3	2	2	3	2	1	3	4	1	3	4	3	4	3	3	4	4	4	4	4	3	1	4	2	3	2
	59	3		1	4	4	3	1	1	3	4	1	3	3	3	3	4	4	4	2	4	1	1	1	4	4	4	3	3	3	4	2	2	4	1	1	3	1	4	1	1	1	3	1	2	2	1	1	2
	60	3		4	2	2	4	1	4	4	1	4	1	2	3	1	3	1	4	1	1	3	1	4	1	1	3	4	2	4	1	2	4	3	4	3	3	3	1	3	4	4	2	3	4	2	1	3	1
	61	3		2	4	3	3	1	2	1	4	4	3	4	2	4	4	4	1	3	1	4	2	4	3	4	3	4	3	4	4	4	1	4	1	4	4	4	1	1	1	1	3	3	3	3	4	2	3
	62	3		3	2	4	1	4	3	4	3	3	1	2	1	3	1	4	1	2	4	4	2	2	1	4	3	2	4	4	3	4	4	2	3	1	1	3	2	1	4	4	1	3	2	4	1	3	3
	63	3		1	4	4	3	1	3	1	3	1	4	1	1	3	3	4	1	2	4	2	1	3	4	4	3	2	1	3	3	3	2	3	3	2	4	2	3	4	2	3	3	2	4	2	3	3	3
	64	3		1	4	4	2	2	3	2	1	2	1	1	3	3	4	2	1	1	3	1	3	4	1	4	1	2	3	1	1	4	3	3	4	4	4	4	2	1	2	3	4	4	1	4	2	2	4
	65	3		3	1	4	4	1	4	2	1	4	1	4	1	4	4	4	3	3	1	4	4	3	1	1	1	1	1	3	4	3	1	3	1	3	3	4	3	4	3	1	4	3	2	2	1	4	4
	66	3		2	2	4	1	4	3	1	4	3	4	1	3	2	1	2	1	4	3	1	3	1	3	3	2	3	4	1	2	3	2	1	2	4	4	4	3	3	2	2	3	4	2	4	1	2	4
	67	3		1	4	4	2	3	3	2	2	2	4	3	4	3	3	2	2	3	4	1	3	1	4	4	3	1	4	4	1	4	1	4	1	1	1	2	4	3	4	4	3	2	4	2	1	1	3
	68	3		1	2	4	4	2	3	4	4	4	4	2	1	1	3	4	4	3	2	4	3	3	3	3	4	4	4	2	2	2	1	1	4	3	3	2	3	4	3	4	2	1	2	3	2	4	4
	69	3		3	2	2	4	4	3	1	2	1	2	4	3	3	3	3	1	4	2	4	4	1	4	4	3	4	1	3	3	2	2	2	4	4	3	4	4	3	4	3	2	4	4	4	1	3	4
	70	3		1	2	3	3	3	2	4	4	2	1	4	4	3	4	3	4	2	1	3	4	2	2	4	4	2	4	1	1	2	3	3	2	4	2	4	4	4	3	3	3	3	2	4	1	1	4
	71	3		2	4	4	2	4	4	3	3	1	4	1	4	3	3	2	4	3	4	1	3	3	1	2	4	4	4	2	1	1	2	2	4	1	1	1	3	2	3	4	2	1	3	4	1	4	1
	72	3		4	1	4	1	4	3	1	1	4	2	3	3	4	2	1	3	2	3	1	4	1	3	4	4	4	3	4	3	1	2	2	4	3	4	1	3	2	3	3	2	1	3	2	3	1	3
	73	3		4	1	3	3	3	2	1	3	2	4	2	2	1	1	4	1	3	4	3	1	1	2	1	1	4	4	3	2	4	1	4	4	1	4	3	3	4	3	4	1	4	4	1	3	3	1
	74	3		3	4	1	4	4	1	3	3	2	1	3	4	4	2	1	1	1	4	1	1	4	4	3	1	3	4	4	4	3	4	3	3	3	1	4	4	4	4	3	1	3	3	4	2	1	4
	75	3		4	1	1	1	2	2	4	1	4	3	4	4	4	2	4	4	4	2	3	3	4	4	3	1	1	4	3	4	1	3	3	3	1	1	2	1	2	1	4	1	3	1	1	2	3	4
	76	3		4	4	3	1	2	2	2	2	1	3	2	2	1	1	2	1	1	1	1	4	1	2	2	4	4	4	3	2	4	4	3	3	3	1	4	3	2	4	3	1	4	4	4	1	3	4
	77	3		4	3	1	2	1	4	3	2	1	1	2	4	4	4	2	1	3	2	2	3	1	4	3	3	2	1	4	2	4	2	2	4	3	4	3	4	1	4	1	3	4	2	1	2	4	1
	78	3		3	4	3	2	1	3	4	3	1	4	1	1	4	1	3	4	2	4	2	2	2	2	4	1	2	3	4	3	4	1	4	3	1	3	4	4	1	4	3	2	2	4	4	3	2	3
	79	3		1	2	1	1	4	1	4	1	3	4	2	3	4	3	2	3	2	3	2	4	3	4	4	4	1	3	2	4	3	1	1	3	4	1	4	1	3	4	4	1	1	4	3	2	3	4
	80	4		4	3	3	1	3	1	4	2	3	2	3	1	2	4	3	3	2	4	4	2	2	4	1	1	4	1	1	2	3	1	1	4	3	3	4	1	2	3	1	1	3	2	3	3	1	1
	81	4		1	1	4	4	1	3	3	1	4	1	2	4	2	1	4	4	4	3	3	3	2	3	1	4	3	2	4	2	1	4	3	3	1	3	3	4	4	4	1	3	3	3	2	3	2	4
	82	4		2	2	4	1	2	4	4	4	2	2	4	4	4	3	3	4	4	2	3	3	2	4	3	4	4	3	1	3	4	1	3	4	3	1	4	4	4	1	2	1	4	3	1	1	2	2
	83	4		4	4	4	4	3	2	3	2	4	3	3	4	2	4	4	3	3	1	3	2	2	2	3	3	3	1	4	2	3	1	3	4	2	2	1	1	3	3	3	3	4	2	1	2	2	1
	84	4		1	3	1	4	3	4	1	3	4	2	3	1	1	2	3	4	2	2	1	4	2	2	3	1	3	1	4	3	2	1	4	1	4	3	1	1	1	1	4	4	1	4	3	2	2	3
	85	4		4	4	2	3	2	2	2	1	1	3	2	3	4	1	1	4	2	2	4	1	1	1	3	2	3	1	3	4	1	2	1	2	1	1	3	3	4	1	3	4	4	3	2	4	2	1
	86	4		1	1	1	4	4	1	4	4	3	1	1	4	4	1	2	3	3	3	2	2	3	3	2	2	2	1	1	2	2	3	1	1	4	1	4	3	1	4	2	1	3	1	1	1	4	1
	87	4		2	3	1	3	4	3	1	3	4	3	3	4	2	3	1	3	1	4	4	3	3	4	4	3	1	1	4	4	1	1	2	1	1	3	1	4	1	2	3	4	3	4	3	4	1	1
	88	4		3	4	1	3	4	1	2	1	1	2	3	4	4	4	4	4	4	4	1	3	2	1	3	3	4	1	3	1	2	4	2	2	1	4	4	1	1	2	3	1	1	4	4	2	1	4
	89	4		3	4	4	1	3	2	2	2	1	1	3	4	4	4	4	1	2	3	4	2	1	4	4	4	4	4	2	1	4	2	2	3	1	4	3	2	1	4	2	3	4	4	4	4	4	4
	90	4		3	4	4	3	3	3	4	3	4	3	4	2	4	3	1	1	3	3	4	3	2	4	4	4	1	3	4	1	4	4	1	2	4	3	1	3	4	4	1	1	3	1	3	4	4	1
	91	4		2	1	1	1	4	3	4	4	1	1	2	2	4	2	3	2	3	3	4	3	1	2	1	1	3	4	2	4	3	4	4	1	2	4	3	4	1	4	2	4	2	1	3	1	1	1
	92	4		4	4	2	4	4	3	4	4	1	2	4	2	2	2	4	4	1	3	2	1	3	3	1	1	1	1	1	3	1	1	3	4	3	2	4	4	3	3	4	4	3	3	4	1	3	1
	93	4		2	3	4	4	1	2	1	2	3	1	1	3	1	2	1	4	3	1	4	4	2	4	4	3	4	2	4	2	2	4	1	1	1	4	3	3	1	4	4	4	4	1	1	2	4	2
	94	4		4	4	4	4	4	4	4	2	2	3	1	1	1	1	3	3	3	2	3	4	2	2	1	4	3	3	3	2	2	4	4	4	4	2	2	4	4	4	3	2	1	3	2	2	4	1
	95	4		3	4	3	3	4	4	3	2	4	3	4	2	3	3	4	1	1	3	2	4	4	3	4	1	2	3	3	4	2	1	3	3	1	4	3	4	3	4	3	1	1	2	3	4	1	3
	96	4		3	4	2	2	3	1	1	3	3	1	4	4	3	4	2	2	4	1	3	4	4	2	4	2	2	4	1	4	3	1	3	4	1	2	4	4	3	3	1	1	4	1	4	3	1	4
	97	4		1	4	2	4	1	2	4	1	4	4	2	3	1	1	4	3	3	2	3	3	4	4	1	4	1	4	2	2	4	1	3	4	1	1	2	3	4	1	4	1	3	4	4	4	4	1
	98	4		3	3	3	3	1	4	3	3	3	3	4	2	3	2	3	1	1	3	1	3	3	2	1	1	4	4	4	3	4	2	1	3	2	4	1	1	1	1	4	4	3	1	2	3	1	2
	99	4		4	2	2	4	3	2	3	3	1	3	3	3	3	1	4	4	1	4	4	2	4	1	4	3	3	3	1	4	2	1	3	2	4	3	1	4	1	1	2	1	4	1	2	1	4	2
	100	4		4	2	4	4	3	3	1	1	2	1	4	4	4	3	3	1	2	4	4	1	2	4	4	3	4	4	1	1	4	3	3	4	4	1	1	3	3	4	4	1	2	4	3	1	1	4
	101	4		1	4	2	3	1	1	3	4	1	3	4	2	2	4	3	2	4	1	1	1	1	3	3	1	1	4	4	4	3	4	3	4	2	3	4	3	3	1	1	4	3	3	3	4	4	3
	102	4		1	3	2	1	1	2	1	1	2	3	2	2	4	3	1	3	3	4	2	3	4	4	1	4	3	4	4	2	4	2	1	3	1	1	2	2	4	1	2	1	3	4	2	4	4	3
	103	4		1	3	2	4	4	4	1	2	3	1	3	4	3	4	1	1	4	1	2	3	4	1	1	1	4	4	1	1	3	4	4	4	3	4	4	4	4	1	2	1	2	3	3	4	1	1
	104	4		2	4	2	2	2	4	3	4	4	4	1	3	3	2	2	4	3	3	4	4	1	4	3	1	2	1	2	1	1	1	4	2	1	1	4	1	4	3	1	4	2	3	4	3	1	2
	105	4		1	1	3	2	3	2	1	1	3	4	1	2	4	2	1	1	4	4	4	1	2	3	4	3	4	1	3	3	3	4	4	3	4	3	1	1	1	1	3	1	1	4	1	4	2	4
	106	4		4	2	1	3	2	3	3	3	3	2	4	1	4	1	4	4	1	3	1	3	4	3	1	4	4	1	3	1	1	4	4	2	3	3	4	3	3	3	3	4	1	2	4	4	4	2
	107	4		3	3	1	1	2	4	3	3	3	3	3	1	3	3	1	3	4	2	1	3	1	4	4	2	3	1	4	1	4	2	1	4	3	4	3	1	2	4	2	1	3	1	4	4	4	4
	108	4		1	3	4	2	1	3	4	3	1	3	3	2	4	3	2	4	1	3	4	3	1	3	1	2	2	2	3	1	3	3	1	4	2	4	4	1	4	2	4	3	3	1	3	4	4	4
	109	4		4	4	1	3	2	3	2	4	4	4	4	4	4	3	1	4	1	1	3	3	4	1	1	1	3	1	2	3	1	3	3	1	4	4	4	3	1	4	2	4	4	3	2	4	2	4
	110	4		1	3	1	2	2	3	3	1	2	1	3	2	2	4	4	4	4	1	1	4	4	1	3	3	1	4	4	1	4	4	2	2	4	2	1	3	1	1	1	3	1	1	3	3	4	3
	111	4		1	1	2	3	2	3	2	3	3	4	1	4	4	4	1	4	3	1	4	3	2	4	1	1	4	2	2	3	4	4	1	2	1	4	3	4	4	3	1	1	1	3	4	3	2	4
	112	4		3	1	4	3	2	2	1	3	2	4	4	3	3	3	2	1	4	3	4	3	3	1	1	1	3	1	4	1	1	4	3	1	3	2	2	2	1	1	4	4	4	1	4	4	1	3
	113	4		1	4	1	4	3	4	4	3	3	4	3	1	2	3	4	3	1	1	4	4	2	4	4	4	1	4	4	4	3	3	4	4	4	2	1	3	3	1	1	3	3	1	2	2	1	4
	114	4		4	3	1	4	4	3	4	4	4	4	3	4	1	3	4	4	4	3	4	2	3	1	3	1	3	2	3	2	2	4	3	4	4	3	1	4	1	3	4	3	3	3	3	4	3	3
	115	4		3	1	3	1	3	1	1	3	1	4	4	3	1	1	4	4	4	1	1	3	1	3	3	3	3	2	1	1	4	2	2	2	4	4	1	4	4	3	4	4	4	1	2	2	1	4
	116	4		4	2	3	4	3	4	1	4	4	1	1	2	1	4	3	4	3	1	4	2	2	3	1	1	4	1	4	4	3	3	3	3	4	2	4	1	1	4	3	4	3	1	4	4	3	1
	117	4		1	4	2	1	3	4	2	2	1	2	2	4	1	3	3	1	3	1	1	4	1	1	3	1	4	4	2	4	3	1	1	3	4	4	4	3	1	4	4	3	4	1	4	2	2	3
	118	4		4	3	1	3	3	4	3	3	4	3	3	4	4	4	2	2	4	4	4	3	1	4	1	3	3	2	4	3	2	4	4	4	1	1	1	2	1	1	4	1	1	3	4	3	1	1
	119	4		1	4	4	2	1	1	3	4	4	3	4	2	1	2	1	3	4	3	1	4	3	4	4	4	1	4	4	3	2	4	4	2	1	4	2	1	1	4	1	4	4	3	3	3	3	4
	120	4		2	1	4	4	4	1	1	3	1	1	1	4	3	4	4	4	4	3	1	4	1	3	3	4	1	2	4	2	3	4	1	4	1	3	4	1	3	2	1	2	2	4	4	1	2	4
	121	4		1	4	4	1	2	2	1	4	2	3	1	2	1	4	2	4	4	1	1	4	1	1	1	1	2	4	1	4	1	3	4	4	3	4	3	2	2	1	1	4	4	4	3	2	2	2
	122	4		4	3	2	3	4	2	3	3	1	4	1	1	3	3	1	1	4	4	4	3	1	2	4	4	3	4	1	2	4	4	2	1	3	2	1	1	3	2	4	4	2	4	4	3	4	1
	123	4		2	1	3	4	1	4	1	1	4	2	3	1	1	4	3	4	3	1	2	4	4	2	1	3	4	1	4	4	4	3	1	1	3	1	1	2	4	3	1	2	1	4	2	1	1	4
	124	4		4	2	4	3	2	4	3	4	4	3	3	1	1	4	2	4	1	3	1	4	1	3	3	2	4	4	1	4	4	1	1	1	3	4	1	2	4	1	1	4	2	2	1	1	4	3
	125	4		4	4	2	2	4	2	4	1	1	4	4	1	3	1	4	3	4	3	4	3	4	2	4	1	2	1	1	3	4	3	4	1	2	1	1	3	3	2	1	1	2	3	1	3	1	3
	126	4		3	4	1	3	1	4	2	1	4	1	3	4	4	4	4	3	1	2	3	3	3	2	1	3	1	2	1	4	1	4	1	2	3	3	4	3	4	2	1	1	1	4	3	4	3	4
	127	4		1	4	4	3	3	1	2	1	3	1	4	1	3	1	4	4	4	3	3	4	3	4	4	1	3	3	2	4	1	1	4	4	1	2	3	1	1	4	2	4	1	3	1	1	2	1
	128	4		1	2	3	1	3	3	1	2	3	1	4	4	4	2	1	4	4	4	1	3	4	3	1	3	1	2	3	4	4	3	1	3	3	2	2	3	1	4	3	3	1	1	3	3	4	4
	129	4		1	4	4	3	3	1	4	1	4	3	2	3	3	3	1	4	3	4	3	4	4	4	2	4	1	4	1	1	1	1	3	3	4	1	4	4	3	4	1	4	4	1	2	3	2	4
	130	4		1	2	4	3	1	3	4	2	4	3	1	3	3	4	3	3	4	3	4	1	1	4	1	2	1	4	3	1	3	4	4	4	1	2	3	4	3	3	4	1	3	2	3	1	3	1
	131	4		3	4	4	1	2	4	1	4	2	2	3	4	3	1	1	2	4	4	1	4	4	4	1	1	4	4	4	1	3	1	4	2	1	2	2	1	4	1	3	4	4	4	2	2	3	3
	132	4		4	3	4	3	2	1	1	2	4	1	2	4	1	3	3	1	3	1	3	1	4	1	3	3	2	1	3	4	4	3	2	3	2	3	3	2	2	3	2	1	4	4	3	4	2	3
	133	4		1	2	3	4	1	3	1	3	2	4	4	3	2	4	4	2	1	4	3	4	3	4	2	4	4	4	2	3	3	2	1	1	3	1	3	1	1	2	1	1	1	2	2	3	3	2
	134	4		3	2	4	4	2	4	4	1	3	2	3	1	1	4	1	4	1	4	1	3	4	4	3	3	1	4	1	4	1	3	2	1	4	4	2	4	3	4	3	1	3	3	1	2	1	1
	135	4		3	3	3	1	4	4	2	1	1	4	3	2	4	3	3	4	4	3	4	4	1	4	1	2	3	1	1	3	4	1	4	3	3	4	4	4	3	1	2	3	4	1	3	4	4	4
	136	4		1	2	4	4	2	1	2	4	4	4	4	4	3	1	4	4	1	3	3	4	1	3	3	1	4	2	3	1	2	4	1	2	4	4	2	1	1	2	1	4	4	2	2	3	4	4
	137	4		2	4	4	1	4	3	3	4	2	3	3	2	4	1	1	3	3	1	1	4	4	1	2	3	2	1	1	1	4	3	4	2	3	1	4	4	3	2	3	4	4	4	4	2	2	2
	138	4		1	3	3	4	4	2	3	2	3	3	3	4	4	4	4	2	1	2	3	3	4	1	4	2	1	4	3	3	3	1	2	1	4	1	4	1	4	3	1	3	2	1	3	2	3	1
	139	4		3	1	4	1	1	2	1	1	1	4	3	2	1	4	1	2	4	1	2	3	3	1	4	4	3	3	2	4	4	1	1	4	4	4	3	4	1	1	1	1	3	3	2	4	3	1
	140	4		3	1	3	4	1	3	2	4	4	4	4	3	1	4	4	4	4	2	1	1	3	3	3	1	4	3	1	3	4	1	2	3	1	1	4	2	1	2	3	3	4	4	2	4	1	2
	141	4		4	2	1	2	4	1	2	4	3	2	4	4	4	3	3	3	4	4	1	2	4	1	4	3	2	2	1	1	1	4	3	3	3	4	2	4	4	3	4	4	4	2	4	4	3	1
	142	4		1	3	4	4	3	2	2	2	4	2	4	3	4	4	4	3	1	3	4	1	3	2	1	4	1	4	1	3	4	3	1	1	3	2	4	1	4	1	1	2	4	4	2	4	1	2
	143	4		4	4	4	1	1	4	4	4	1	2	1	1	2	3	3	4	2	1	1	4	4	2	3	4	2	2	3	1	3	3	1	4	4	1	4	1	2	4	4	3	3	2	2	1	2	3
	144	4		1	3	4	3	2	1	1	1	1	2	4	4	1	1	3	2	1	3	4	4	4	1	1	4	4	3	3	1	2	3	2	3	4	4	2	2	1	3	1	4	4	4	4	4	3	3
	145	4		2	4	3	2	1	4	2	1	3	1	4	1	3	1	2	1	2	3	4	4	4	4	4	2	4	3	3	1	3	2	1	3	1	4	4	3	1	1	4	1	4	1	3	4	2	3
	146	4		3	1	2	4	3	3	1	2	4	4	3	3	1	2	2	1	3	3	2	3	1	4	3	3	3	3	1	1	3	2	4	3	4	3	2	3	1	4	2	3	1	3	2	3	4	2
	147	4		1	4	2	2	4	3	4	4	3	2	4	1	1	4	4	3	3	1	4	4	4	3	3	1	3	1	1	4	4	4	1	1	4	1	4	1	1	2	4	4	4	4	1	2	4	1
	148	4		2	1	2	4	3	4	3	1	1	1	1	3	4	3	4	1	2	3	4	4	4	3	3	4	4	3	3	2	2	2	4	4	1	2	4	4	1	4	1	2	2	1	4	3	2	3
	149	4		2	4	2	4	2	4	2	1	3	4	2	1	2	4	3	2	1	1	2	3	3	4	1	1	3	2	1	2	4	1	1	2	4	3	4	4	1	1	3	1	3	2	4	3	1	4
	150	4		4	1	1	3	3	4	2	1	2	1	3	1	1	4	4	4	1	3	4	4	4	4	3	2	1	1	1	2	3	3	1	3	4	4	4	3	1	2	3	2	3	3	1	3	4	4
	151	4		4	1	1	4	3	1	3	4	3	1	1	3	3	3	3	3	4	2	4	2	3	3	4	2	3	3	3	3	1	4	2	4	1	3	4	1	3	1	1	1	1	4	4	3	3	4
	152	4		2	4	2	3	1	4	3	4	4	4	3	4	3	1	4	1	4	1	2	4	2	4	3	2	2	2	4	2	1	1	1	3	2	4	4	3	4	4	3	3	4	2	2	4	3	1
	153	4		4	4	3	4	4	3	2	3	1	1	4	1	1	4	3	2	2	3	3	1	2	1	3	4	4	1	2	3	4	1	1	4	4	4	1	3	1	1	2	4	3	4	4	4	2	2
	154	4		1	4	2	2	2	1	3	3	1	4	1	4	2	1	4	4	4	2	3	2	3	4	1	4	2	4	4	1	2	3	4	4	3	4	4	1	1	3	3	1	4	4	3	4	4	4
Liu 2016	1	1		3	1	2	1	4	3	4	4	4	3	4	1	1	4	1	4	3	1	3	4	3	4	3	1	2	1	3	3	1	2	3	4	4	3	4	3	4	1	2	2	3	4	4	4	2	4
	2	1		2	4	1	4	4	1	2	3	3	4	3	4	4	4	3	1	4	3	4	3	4	1	3	2	3	4	4	4	3	4	4	2	4	3	2	1	3	4	1	2	4	4	3	3	3	3
	3	1		4	4	1	4	4	4	3	3	3	4	4	2	4	1	4	1	3	1	3	2	3	1	4	1	1	4	1	4	3	2	4	4	2	4	4	2	3	4	1	3	3	4	1	3	3	2
	4	1		4	4	3	3	3	4	1	4	3	2	2	4	1	3	4	1	1	3	3	3	4	3	4	3	1	3	3	4	2	3	1	4	4	1	1	1	1	4	3	4	1	2	3	3	1	4
	5	1		4	4	2	3	2	1	2	1	3	2	4	2	4	1	1	4	4	1	1	4	2	2	4	3	2	3	1	3	2	4	1	3	4	3	3	1	2	3	4	3	3	2	4	4	3	3
	6	1		4	3	1	3	3	4	2	4	1	2	4	3	1	1	1	3	4	2	4	4	1	4	4	4	2	1	2	3	4	3	1	2	2	1	1	1	4	2	3	2	2	4	4	3	1	4
	7	1		3	3	3	2	3	1	3	4	4	4	4	1	4	1	3	1	4	4	3	1	4	4	4	2	1	3	2	2	4	1	4	1	4	1	2	3	3	3	1	4	1	4	1	4	3	3
	8	1		4	3	1	4	3	4	3	3	4	4	3	1	2	3	3	1	2	4	1	2	4	2	4	1	1	4	1	3	3	3	1	2	1	1	3	3	4	4	3	4	2	3	4	3	4	4
	9	1		1	2	1	1	3	1	3	1	4	1	4	2	1	2	3	3	2	4	4	3	4	2	3	1	3	3	3	4	3	2	1	1	3	1	1	2	1	2	1	1	4	1	2	4	4	2
	10	1		1	4	1	1	3	2	3	2	4	1	4	3	1	2	1	1	3	4	1	4	3	3	1	3	2	3	1	2	4	1	3	3	1	4	4	3	2	4	3	3	4	2	1	1	1	3
	11	1		2	1	4	1	4	3	1	4	4	3	1	3	4	1	3	3	4	4	2	3	4	3	3	3	2	4	4	2	2	4	3	2	2	3	3	3	1	4	4	3	1	3	1	4	4	2
	12	1		3	1	1	1	3	2	1	1	4	3	4	1	4	4	3	2	4	1	4	3	4	2	2	3	1	4	2	2	4	3	4	4	3	1	4	3	1	2	2	4	4	1	1	4	4	1
	13	1		1	4	4	3	1	4	3	4	1	1	1	4	2	1	1	3	3	1	4	4	1	1	4	3	1	4	4	3	1	4	4	4	3	3	4	4	2	2	4	4	4	1	1	1	1	3
	14	1		4	1	2	2	1	3	4	3	4	2	4	4	3	3	4	1	3	3	4	3	3	1	1	3	3	3	1	3	4	3	3	1	4	3	2	3	4	1	3	2	3	2	4	1	2	4
	15	1		3	2	4	3	3	4	1	3	4	4	4	1	4	4	2	4	1	4	3	1	2	3	1	3	3	2	3	3	3	3	3	3	4	2	3	1	3	3	1	3	1	2	4	4	1	3
	16	1		3	3	2	2	2	1	3	4	4	1	1	1	2	4	1	4	3	1	1	4	2	4	4	2	4	4	1	3	4	3	4	3	3	3	4	1	3	2	2	2	3	4	2	4	4	4
	17	1		3	1	1	2	3	4	2	4	1	4	2	3	4	3	3	3	1	4	3	1	1	1	2	2	4	1	3	4	1	4	4	1	2	4	1	2	3	3	3	2	2	2	2	4	1	1
	18	1		4	4	4	2	1	2	4	1	3	1	2	2	3	2	1	3	4	2	2	2	4	4	4	2	2	1	4	4	4	4	4	4	3	3	4	1	4	4	4	1	3	4	3	1	1	3
	19	1		4	4	1	3	1	1	2	3	1	2	1	2	2	2	4	3	1	1	3	4	4	4	4	1	4	4	3	1	2	1	3	2	4	1	3	4	4	4	2	3	4	3	1	3	4	1
	20	1		3	4	4	4	1	3	3	1	4	4	3	1	1	1	1	4	4	1	4	4	2	3	1	3	3	3	3	4	4	3	3	1	3	3	4	4	3	3	2	2	4	1	2	3	4	1
	21	1		1	2	4	4	2	3	4	3	3	1	2	2	3	3	1	4	4	2	3	2	3	4	2	2	3	1	2	1	3	4	2	4	4	3	2	1	1	1	1	4	1	2	1	2	4	3
	22	1		1	4	4	4	2	1	2	4	4	1	3	4	4	1	3	1	1	3	3	3	1	3	4	4	2	2	1	4	4	4	3	3	3	3	1	2	1	3	2	2	2	4	1	4	2	1
	23	1		4	4	2	4	4	3	3	3	1	4	2	2	4	4	4	2	4	1	4	2	2	1	2	1	4	4	3	4	1	4	1	1	4	3	3	1	3	4	1	4	2	4	1	3	4	4
	24	1		4	2	2	2	3	2	2	4	4	1	2	4	3	2	3	4	1	4	4	3	3	4	2	3	3	4	4	4	4	4	2	3	3	3	3	4	1	3	4	2	1	1	4	3	2	4
	25	1		4	4	1	1	2	4	4	3	1	4	3	3	3	3	3	3	4	4	2	2	4	3	1	3	1	4	4	4	1	3	3	1	1	4	3	2	4	2	2	4	2	1	3	4	1	1
	26	1		3	3	2	1	1	3	1	2	2	4	1	1	4	4	3	2	1	4	4	1	1	1	4	3	4	1	1	1	4	3	2	3	2	1	4	1	3	2	1	3	1	2	4	1	4	3
	27	1		3	4	1	4	4	4	3	4	1	2	3	4	4	3	3	2	2	2	1	4	1	4	4	4	3	2	4	1	3	2	2	4	4	3	1	4	3	2	4	4	3	2	2	3	3	2
	28	1		3	2	1	3	1	4	1	4	4	4	4	2	1	4	3	1	2	3	1	1	4	3	1	1	2	4	3	2	4	1	3	2	1	2	4	4	4	4	4	1	4	4	2	3	3	1
	29	1		2	4	4	1	4	3	2	3	1	3	4	3	4	2	1	2	4	1	3	3	4	1	2	3	4	1	3	3	1	2	1	4	1	3	4	3	4	1	3	1	4	3	2	2	3	4
	30	1		2	3	3	3	4	4	2	3	3	4	3	4	4	3	3	4	2	1	1	3	4	1	3	3	2	1	3	2	3	2	1	3	2	3	3	1	4	1	3	4	3	2	4	2	4	4
	31	1		3	3	2	3	1	4	2	2	2	1	4	1	4	1	4	1	4	2	4	2	4	2	3	1	4	2	1	4	4	3	1	1	3	4	1	2	2	4	2	4	4	1	3	3	3	4
	32	1		3	3	3	1	3	4	1	3	4	3	4	4	4	2	1	3	3	4	4	1	1	1	4	2	2	1	3	3	4	4	4	3	1	4	3	4	1	3	1	1	2	2	4	1	2	1
	33	1		3	1	4	4	1	3	2	2	1	4	3	2	2	3	4	4	4	4	3	4	4	2	2	1	2	4	2	4	3	4	3	4	4	1	3	1	1	3	4	3	4	3	2	3	1	2
	34	1		2	1	3	3	4	1	4	4	4	4	3	1	4	4	3	2	3	1	4	4	4	4	1	2	2	4	3	1	4	4	4	4	2	3	3	4	2	2	1	1	4	4	2	4	3	1
	35	1		2	1	3	1	3	3	3	2	4	1	2	3	1	1	3	2	1	3	1	3	4	3	4	4	3	2	3	2	3	3	1	1	1	2	4	3	3	1	4	3	2	2	3	2	1	4
	36	1		1	3	3	2	3	2	4	2	4	2	1	2	3	4	4	4	2	3	2	3	1	2	4	2	4	3	2	2	1	1	1	1	1	3	1	1	1	1	1	4	3	4	1	3	1	2
	37	1		1	3	2	4	1	1	3	3	4	1	2	1	4	2	1	2	3	3	1	1	1	3	3	1	4	4	3	3	1	4	2	2	4	2	2	1	1	1	4	2	4	3	2	1	4	1
	38	1		3	1	4	1	3	2	3	2	3	4	1	1	2	3	3	4	1	4	2	1	1	2	1	2	1	2	2	1	3	2	4	3	3	3	1	2	4	4	3	2	2	3	1	3	4	4
	39	1		3	4	3	1	3	4	1	2	3	3	2	3	1	1	3	1	3	2	4	4	4	4	3	4	3	4	4	3	4	4	3	4	2	4	3	4	4	1	3	4	1	1	1	2	3	2
	40	1		4	2	3	1	3	1	1	4	4	1	4	4	4	4	3	2	1	2	2	1	3	3	2	3	4	2	2	3	4	4	4	3	3	1	1	3	3	3	3	1	3	1	1	1	3	4
	41	1		1	2	2	4	3	2	2	3	1	1	1	3	4	4	4	1	3	1	1	3	3	3	1	4	1	3	3	3	3	1	3	1	3	1	4	4	3	1	2	4	4	1	3	4	4	1
	42	1		3	4	2	3	4	3	2	2	3	3	1	4	2	3	4	2	4	2	4	4	2	4	4	1	4	2	2	1	2	3	2	1	3	1	4	2	3	4	3	2	3	4	4	2	4	3
	43	1		3	4	2	3	2	4	1	4	3	2	3	1	2	3	3	1	4	1	3	1	1	4	3	3	2	2	2	4	1	3	3	4	1	3	1	4	4	3	4	1	3	4	1	2	3	4
	44	1		3	4	4	3	2	1	4	3	2	3	3	4	2	4	1	4	3	3	2	1	4	3	1	4	3	4	4	2	1	3	3	3	1	2	2	3	2	1	4	2	4	2	4	2	4	3
	45	1		2	1	1	3	2	4	4	1	4	4	4	4	3	4	1	3	1	4	3	3	1	2	3	2	1	2	3	1	3	2	1	2	4	1	3	4	4	4	4	1	4	2	4	2	1	4
	46	2		1	3	2	3	4	1	2	1	2	4	1	2	2	2	1	1	3	2	4	2	3	1	4	4	4	1	4	2	3	4	3	4	3	2	1	4	3	4	2	4	3	3	2	2	1	1
	47	2		4	2	4	1	3	1	4	4	1	1	4	2	4	2	3	1	2	3	2	3	3	4	1	4	4	1	3	2	3	2	3	4	3	2	1	2	2	3	1	1	3	3	4	2	4	4
	48	2		2	3	3	4	3	4	1	1	1	1	1	4	4	2	4	4	4	4	4	2	4	4	4	3	3	4	4	4	1	1	2	4	4	2	2	4	2	2	1	1	1	1	4	1	1	3
	49	2		3	2	2	2	3	2	1	2	3	4	4	1	3	3	2	4	3	4	3	4	4	3	2	2	4	1	2	2	1	3	3	4	3	4	4	4	4	2	4	3	1	4	4	1	3	1
	50	2		4	1	4	3	4	3	3	4	2	3	2	3	1	4	3	1	2	3	1	2	2	4	3	3	4	4	2	1	1	3	2	3	3	1	4	1	4	4	4	4	3	3	3	4	3	4
	51	2		4	4	4	1	1	2	2	1	4	3	2	3	1	4	1	1	1	3	4	2	1	4	4	4	3	1	4	3	3	2	3	1	4	4	2	1	4	1	4	1	3	1	1	4	2	1
	52	2		3	1	4	4	2	3	4	3	4	4	3	2	1	1	1	3	4	3	4	1	3	4	3	3	4	1	4	4	3	3	2	4	4	3	4	4	3	3	4	3	2	2	3	1	1	2
	53	2		1	1	4	4	2	1	1	2	1	1	4	1	4	3	4	3	2	4	1	1	4	1	1	1	3	1	1	4	1	1	2	3	4	2	3	1	1	3	3	1	2	4	3	2	4	3
	54	2		1	1	3	3	2	4	3	4	1	1	2	1	3	2	4	3	4	3	1	4	1	1	4	4	1	4	4	1	1	1	3	2	4	2	3	2	2	2	3	2	4	1	3	3	3	2
	55	2		4	2	4	4	4	1	3	1	4	2	3	1	3	4	4	4	3	4	3	4	2	3	1	1	1	4	3	3	3	1	2	3	2	1	4	3	4	3	1	1	4	3	4	1	4	2
	56	2		1	4	2	3	4	4	4	4	4	1	1	2	4	3	3	1	4	3	4	4	1	4	2	4	1	2	4	2	3	1	3	1	1	4	3	4	4	1	1	2	1	4	3	3	2	1
	57	2		4	3	1	3	2	1	3	2	2	1	4	3	2	2	4	1	1	3	4	3	3	1	4	4	1	1	2	2	1	1	2	1	4	4	1	3	3	4	4	2	4	2	4	4	4	2
	58	2		4	2	4	1	1	3	3	3	4	4	4	3	3	3	1	4	1	1	4	4	3	4	4	3	4	2	1	3	4	3	3	2	3	4	1	1	2	3	3	2	2	3	4	1	4	2
	59	2		4	4	2	1	4	4	3	1	2	3	3	1	4	4	4	4	4	2	3	3	2	2	2	2	4	1	3	1	4	4	1	2	3	3	4	1	2	1	4	4	4	3	4	4	4	3
	60	2		4	2	3	4	3	1	4	4	4	4	3	1	1	1	2	4	4	1	4	4	2	3	4	1	3	2	4	4	4	3	4	3	1	3	4	2	3	2	3	1	1	4	4	4	1	4
	61	2		2	1	4	4	3	1	1	1	3	2	1	1	1	1	4	2	4	2	2	1	4	4	3	1	1	2	1	2	3	2	1	3	1	1	4	3	1	1	3	3	1	3	4	1	4	1
	62	2		2	1	3	4	3	1	1	3	4	3	2	2	4	3	4	1	1	4	4	2	3	1	4	2	4	1	4	2	4	3	3	3	1	3	4	2	4	4	1	4	2	1	2	4	1	1
	63	2		4	1	2	1	2	4	2	3	4	4	1	3	3	3	1	1	1	4	2	3	2	3	3	2	4	2	4	1	1	4	2	3	3	2	2	4	3	1	2	3	3	4	1	4	3	3
	64	2		4	2	1	4	2	4	2	1	4	3	4	4	1	1	4	3	1	1	3	4	4	2	4	3	1	1	4	2	3	3	4	4	2	4	4	3	1	1	4	4	1	3	1	4	2	3
	65	2		1	3	2	2	1	4	3	2	4	1	3	2	1	1	3	4	1	4	4	4	2	2	3	4	4	3	4	4	2	1	1	4	2	3	1	3	1	4	4	3	1	4	4	2	4	4
	66	2		3	3	1	2	1	4	1	4	3	1	4	4	4	4	2	2	1	3	4	3	1	2	3	3	4	1	2	4	4	4	4	1	4	3	1	4	1	4	4	4	2	4	2	1	3	4
	67	2		3	2	4	3	4	1	3	4	1	2	1	2	2	2	4	2	3	1	1	3	1	2	1	1	3	3	4	4	2	3	1	3	4	3	4	4	4	1	3	2	3	2	3	4	1	1
	68	2		2	1	3	3	4	2	4	4	3	3	2	2	1	2	4	1	2	3	4	2	3	4	1	2	4	3	3	2	4	2	1	4	1	4	4	3	1	2	2	1	4	1	1	3	3	3
	69	2		2	4	3	2	3	4	1	1	1	1	2	4	4	1	3	1	2	4	3	2	3	2	1	4	1	2	1	2	4	3	3	4	4	1	2	4	4	2	1	3	4	4	4	2	1	3
	70	2		3	1	1	1	3	2	2	1	4	2	2	4	4	3	1	2	1	1	2	4	2	1	4	4	3	4	1	1	2	1	1	4	3	2	4	1	1	1	2	3	4	4	3	3	3	4
	71	2		2	4	1	4	3	1	4	1	4	1	2	4	2	3	4	1	1	3	3	4	1	2	1	1	4	3	4	4	1	4	2	2	1	1	1	1	2	4	1	4	4	2	1	3	3	4
	72	3		3	3	4	2	1	4	2	3	3	3	1	1	2	3	3	4	4	4	1	3	4	3	3	1	3	3	1	4	3	1	4	4	3	4	4	2	3	2	1	1	4	1	4	3	3	3
	73	3		1	3	3	1	3	4	1	4	2	2	4	1	2	3	1	4	4	4	4	1	4	3	4	4	2	3	1	1	4	4	3	3	4	4	1	3	2	1	2	1	1	3	2	2	4	1
	74	3		2	4	4	3	3	1	4	2	1	2	4	3	2	2	4	1	1	1	4	4	2	2	4	1	4	1	4	1	1	3	2	4	2	3	2	4	3	4	4	4	4	2	1	3	3	1
	75	3		4	4	3	3	4	4	3	2	3	3	1	4	2	4	3	4	3	2	4	1	4	1	3	2	1	4	2	3	2	3	2	3	1	4	3	3	2	3	4	4	4	4	2	4	3	1
	76	3		4	3	1	3	4	4	3	2	4	1	4	2	2	3	2	4	1	2	4	1	3	3	4	4	3	3	1	3	4	2	2	1	4	1	1	3	4	1	3	2	2	4	3	4	4	1
	77	3		1	2	1	2	1	3	1	1	2	4	4	4	4	4	1	4	4	4	1	1	1	1	2	2	3	2	2	1	1	1	1	4	1	1	2	1	4	2	1	4	2	4	2	3	1	4
	78	3		4	4	4	3	4	2	3	4	3	3	4	4	3	4	2	1	4	3	1	4	1	3	4	4	2	1	1	3	3	3	4	3	3	4	4	1	2	2	1	1	3	1	4	3	4	4
	79	3		2	4	4	3	1	1	3	2	4	4	1	2	3	4	3	2	1	1	3	1	1	3	2	4	3	4	4	1	4	4	1	1	3	2	2	4	4	4	1	2	2	1	4	1	3	4
	80	3		1	1	3	4	3	4	1	1	1	2	2	1	4	4	3	4	4	4	3	2	3	2	3	3	4	2	3	3	1	4	4	4	4	1	1	4	4	2	4	1	4	1	1	2	1	4
	81	3		1	2	4	2	4	4	4	4	2	3	3	4	2	3	1	4	1	2	3	4	4	1	2	4	3	4	1	4	1	3	1	2	3	3	1	3	3	4	1	1	1	1	4	1	3	1
	82	3		4	4	1	1	3	4	1	1	3	3	1	4	3	3	1	4	3	4	2	4	3	2	1	2	1	3	1	4	4	1	4	3	3	1	2	4	3	4	1	2	2	3	1	2	1	4
	83	3		4	3	1	1	1	4	1	1	3	3	1	3	4	3	4	4	4	1	3	1	4	4	1	3	3	4	3	4	3	4	3	3	3	2	1	3	1	4	1	1	2	3	3	1	1	4
	84	3		2	1	2	1	4	2	4	3	3	4	2	1	3	4	2	4	3	2	1	2	2	3	2	3	1	4	3	4	1	2	1	4	3	2	4	3	1	3	1	2	2	4	1	4	1	1
	85	3		2	4	4	1	1	1	3	3	4	4	2	2	4	4	3	3	4	1	1	4	3	1	2	3	1	4	1	2	2	4	2	4	3	2	1	3	4	3	4	1	4	4	3	1	3	4
	86	3		3	4	3	1	4	1	3	4	3	1	2	1	4	1	4	2	4	4	3	4	3	1	2	3	2	4	3	4	4	4	3	4	3	3	2	4	3	2	4	3	2	4	4	3	4	2
	87	3		1	1	4	3	2	1	3	4	2	2	4	3	3	4	2	1	4	4	4	3	3	1	4	3	4	3	2	2	4	3	4	3	4	4	2	3	1	4	2	4	1	1	4	1	1	4
	88	3		2	1	3	3	2	1	1	3	4	4	3	1	4	4	1	2	1	4	1	2	4	3	1	3	1	1	4	3	1	3	3	4	1	2	4	2	2	2	1	4	3	1	3	4	1	4
	89	3		1	4	2	1	4	1	3	4	1	1	1	1	4	2	3	1	3	4	2	3	4	1	1	4	1	1	1	3	3	2	4	3	3	4	3	4	1	2	2	4	4	4	4	4	4	4
	90	3		3	4	4	4	2	3	3	3	4	1	1	2	2	3	2	3	3	3	3	1	1	1	3	2	1	4	4	4	4	4	4	4	3	4	4	2	1	1	3	2	2	4	4	3	3	2
	91	3		2	1	3	1	4	3	3	3	2	2	3	4	4	3	1	2	3	2	4	3	3	4	3	2	2	4	1	1	1	4	3	2	2	2	2	2	1	4	4	1	4	3	1	2	4	4
	92	3		1	4	4	2	2	3	1	1	4	1	4	4	2	4	2	2	1	1	1	3	1	4	1	4	3	3	4	1	4	1	2	4	3	1	1	1	3	3	2	2	4	4	3	2	4	4
	93	3		1	2	3	2	1	3	4	1	3	3	1	1	4	4	1	1	1	4	1	4	3	1	4	4	4	3	3	4	2	1	4	2	1	4	3	4	2	3	4	3	4	4	2	2	1	4
	94	3		4	4	3	1	1	2	4	1	3	4	4	2	2	4	1	3	2	3	4	1	1	1	3	3	1	2	4	4	4	4	4	4	3	3	1	4	4	4	3	1	1	1	2	4	4	2
	95	3		1	1	3	3	4	2	3	1	3	1	1	4	4	1	4	2	1	4	3	4	2	4	1	1	2	2	2	3	2	2	4	3	1	1	2	1	2	2	1	3	1	1	1	2	3	1
	96	3		4	2	2	3	4	4	2	1	2	2	2	3	1	4	2	3	3	4	1	3	2	4	3	4	1	2	4	4	1	1	3	3	2	4	3	4	4	1	1	4	2	2	4	2	2	2
	97	3		2	2	3	1	3	3	3	2	4	1	2	1	3	2	2	4	3	3	3	3	1	2	4	4	4	4	3	1	2	3	4	4	4	3	4	4	3	4	4	1	4	2	1	2	4	3
	98	3		4	4	3	1	3	1	1	4	1	4	1	2	3	4	2	4	1	3	1	3	4	2	4	3	2	4	3	1	2	1	3	4	1	2	4	2	2	4	1	2	2	4	1	3	1	1
	99	3		3	3	4	1	3	3	3	4	4	3	2	4	4	2	1	2	1	4	2	1	4	4	1	4	4	2	4	4	2	4	3	4	2	4	4	4	2	4	1	4	4	4	1	4	4	1
	100	3		1	4	2	2	4	1	3	4	4	4	3	3	2	3	1	3	4	4	3	3	3	4	3	2	4	1	1	3	3	1	3	4	1	1	3	1	3	1	1	1	3	2	4	3	4	3
	101	3		3	1	1	2	3	4	1	4	3	3	2	4	1	4	3	3	2	1	3	2	3	1	3	4	2	4	4	4	3	2	3	1	4	3	2	4	2	1	2	1	1	1	3	4	2	3
	102	3		1	1	3	2	4	2	1	2	4	2	2	2	1	3	3	1	4	1	2	3	3	3	2	3	2	1	2	4	4	3	4	2	4	1	3	1	2	3	2	4	2	1	2	1	2	3
	103	4		2	3	3	2	2	2	3	3	2	3	4	1	3	3	4	4	1	4	1	1	3	1	2	4	1	3	3	1	2	4	2	3	3	1	4	4	3	4	1	4	2	4	3	4	1	1
	104	4		1	3	3	2	3	1	1	4	4	1	3	1	3	3	4	1	4	2	3	1	1	2	4	3	2	2	4	3	4	1	3	4	1	1	4	2	1	1	2	2	4	4	3	2	4	4
	105	4		3	4	4	1	1	4	1	1	4	4	4	1	4	2	1	3	2	2	1	1	1	2	3	4	1	2	3	2	1	4	3	2	4	4	3	1	1	1	2	2	4	3	1	4	3	1
	106	4		3	2	4	3	3	4	2	1	3	1	2	2	2	1	3	4	1	4	4	4	1	4	3	1	4	4	3	2	1	1	4	4	2	4	4	3	1	3	4	3	4	4	4	1	4	4
	107	4		2	2	2	3	1	3	3	2	1	3	2	4	4	4	4	4	3	3	4	1	2	4	2	3	4	2	3	1	1	4	3	4	1	4	4	3	2	1	1	4	1	3	4	2	3	3
	108	4		3	2	3	4	4	3	2	3	3	4	2	4	3	4	1	3	4	2	3	3	3	1	2	1	4	2	3	3	3	3	4	1	1	4	1	4	1	2	1	4	3	4	4	3	4	3
	109	4		4	3	4	3	2	1	4	4	2	4	4	3	3	4	1	4	2	2	1	4	4	4	1	3	3	4	4	3	1	3	4	3	1	2	3	3	4	1	1	3	1	1	4	1	2	1
	110	4		3	1	2	1	3	3	3	4	3	3	4	2	4	1	1	1	3	3	3	3	3	2	1	4	2	1	3	4	3	4	1	3	4	3	4	3	1	1	4	3	2	4	3	1	1	4
	111	4		3	3	1	4	1	4	1	1	2	3	2	3	3	4	4	2	2	2	4	2	4	1	4	3	4	1	2	1	2	4	4	4	4	1	3	1	3	3	1	2	1	2	1	2	3	1
	112	4		3	3	3	4	3	1	4	4	2	1	2	1	4	3	1	2	3	2	3	4	1	4	1	4	3	3	2	3	3	1	2	4	1	2	3	3	2	1	4	1	4	1	3	3	4	2
	113	4		4	1	3	3	3	1	1	4	4	3	2	1	3	2	3	3	2	3	2	4	3	3	3	3	4	1	3	2	1	4	1	1	1	1	3	2	3	1	4	4	2	3	3	1	2	1
	114	4		1	2	1	3	1	2	3	2	3	4	1	1	3	4	1	4	4	4	4	3	4	1	3	4	3	1	2	3	2	3	4	1	3	3	4	3	2	2	2	2	3	2	3	4	2	3
	115	4		2	1	1	2	4	4	2	2	3	3	1	3	1	2	2	4	3	2	4	1	3	1	4	4	4	3	2	3	1	4	4	1	3	4	4	3	4	2	3	1	2	2	4	1	1	4
	116	4		4	1	1	2	3	2	4	1	4	4	1	1	1	4	1	1	3	3	4	3	1	2	4	3	4	3	4	1	2	3	3	2	4	4	1	2	2	3	2	1	3	4	4	1	4	2
	117	4		4	4	2	4	2	1	3	3	3	1	2	3	1	4	3	2	4	2	1	1	4	1	4	2	2	3	1	1	3	2	4	3	4	4	1	4	3	4	4	3	4	4	2	1	3	3
	118	4		3	4	1	4	1	2	2	1	1	3	4	4	4	1	2	3	4	1	2	1	1	3	2	3	4	3	3	1	4	1	2	3	4	1	4	2	1	4	3	4	1	4	1	1	1	1
	119	4		2	4	4	3	1	4	4	2	1	2	1	2	2	3	1	3	3	2	3	1	4	3	4	4	1	1	3	1	3	1	4	1	4	4	4	3	2	4	3	3	2	1	1	4	4	1
	120	4		2	3	4	3	4	2	4	4	1	4	3	1	4	4	3	3	2	4	3	2	2	2	3	1	2	4	2	2	3	1	1	2	1	1	4	1	2	3	1	4	2	1	4	4	4	3
	121	4		4	4	3	1	2	2	3	1	3	2	4	3	4	3	4	1	3	2	1	4	4	2	4	4	1	1	3	2	1	4	4	3	3	1	2	4	2	2	2	3	1	4	1	4	2	4
	122	4		2	1	4	3	2	1	4	4	4	1	4	3	3	3	1	1	1	4	3	1	2	2	3	3	3	4	2	4	3	4	2	4	3	4	4	3	4	3	4	1	3	4	4	2	3	4
	123	4		1	4	2	4	1	4	1	2	2	4	4	1	1	3	1	2	3	2	4	2	1	4	1	2	3	2	1	1	4	1	4	1	2	3	3	3	1	2	4	3	4	3	3	3	3	4
	124	4		3	1	3	4	4	4	3	1	4	1	4	3	4	2	1	4	1	1	4	3	2	2	4	1	4	2	4	1	3	3	2	2	4	1	4	1	1	2	1	2	3	4	2	3	4	4
	125	4		4	4	3	1	2	1	1	4	4	3	3	4	1	4	2	2	3	1	4	3	1	1	2	3	4	2	2	3	3	3	3	2	2	4	3	1	4	4	1	1	3	2	4	1	4	2
	126	4		2	3	1	4	4	4	1	4	4	4	4	3	4	3	4	4	4	1	4	2	3	3	3	1	3	4	1	2	1	3	4	3	2	2	3	1	2	4	4	2	2	4	4	1	3	4
	127	4		3	3	1	2	3	4	3	3	1	3	3	4	3	4	1	3	3	4	4	4	4	3	4	3	1	3	1	4	3	1	4	1	3	4	2	1	1	1	3	3	3	3	4	4	2	3
	128	4		3	2	1	3	3	4	1	1	1	3	4	3	4	3	3	1	1	4	1	3	3	2	4	3	3	4	4	4	1	1	1	2	4	3	1	4	1	3	1	4	3	1	4	2	1	3
	129	4		4	3	2	1	1	4	2	3	2	2	4	2	2	3	4	4	1	2	1	4	1	2	1	4	2	3	2	4	2	4	2	2	2	2	1	4	4	3	4	2	4	1	3	3	1	4
	130	4		3	1	4	3	3	4	4	1	4	3	3	3	3	4	3	3	2	4	2	1	3	4	1	1	2	4	1	1	3	4	4	2	4	3	3	3	4	4	1	3	4	4	4	3	3	1
	131	4		4	4	4	4	2	1	4	3	3	3	2	4	3	4	4	2	3	3	3	4	2	4	3	2	3	1	3	1	1	3	4	2	3	1	2	4	1	2	1	3	1	4	4	2	2	2
	132	4		4	4	1	4	4	4	3	4	1	3	4	1	4	3	4	1	4	1	2	1	3	4	3	1	4	3	2	4	3	2	4	4	1	4	3	1	4	4	2	3	4	1	4	1	1	3
	133	4		2	2	3	3	1	3	4	2	1	1	4	4	1	1	3	3	1	4	3	3	3	2	4	4	3	3	3	2	4	3	1	3	1	4	4	1	1	3	4	4	3	3	1	4	2	1
	134	4		2	1	2	3	2	4	3	4	1	4	1	4	4	2	3	1	3	3	2	4	4	1	4	3	4	2	3	4	1	1	3	3	3	4	3	1	1	1	4	2	1	4	2	3	1	3
	135	4		3	1	3	4	2	1	3	4	2	3	1	3	4	1	3	4	2	1	4	1	1	4	1	3	1	2	1	2	1	3	1	4	1	1	3	2	3	3	4	3	4	4	1	4	1	1
	136	4		3	2	4	3	1	4	4	4	1	4	1	4	2	4	4	1	1	2	1	2	1	3	3	2	4	1	1	1	2	3	1	1	3	1	4	4	4	1	4	3	3	3	2	1	4	1
	137	4		1	1	3	1	3	1	4	2	3	1	1	1	3	1	2	1	3	3	1	4	3	1	3	1	4	4	3	3	1	3	3	2	2	1	1	4	4	2	2	2	1	4	4	3	4	4
	138	4		1	1	3	2	4	2	3	4	1	4	4	1	1	3	3	2	3	1	3	4	4	3	4	4	4	4	4	2	4	4	1	4	4	4	4	4	1	3	2	3	3	3	3	1	3	1
	139	4		1	1	3	2	4	4	2	4	1	4	4	4	3	4	2	1	4	1	3	1	3	3	4	4	3	4	3	1	1	3	4	1	2	4	3	4	2	1	4	1	4	1	1	3	4	1
	140	4		4	4	1	1	3	3	2	3	1	2	4	3	4	1	3	2	4	4	4	3	1	4	1	1	2	4	4	1	3	1	1	1	3	4	4	3	4	4	1	1	3	2	2	1	1	1
	141	4		1	3	2	3	3	2	3	4	4	2	4	3	2	4	4	4	1	1	4	2	4	4	2	1	2	4	3	4	4	3	4	2	4	3	1	4	1	4	4	4	4	2	1	1	4	1
	142	4		3	2	3	4	1	4	4	1	4	2	4	2	4	3	4	2	3	1	3	4	4	1	3	1	3	3	2	3	2	3	2	2	4	4	4	3	4	1	3	4	1	3	2	2	4	4
	143	4		3	3	4	1	2	1	4	1	3	1	3	3	1	3	3	1	2	2	1	3	4	2	3	4	4	1	3	3	1	3	4	2	1	1	2	4	1	4	3	1	1	1	1	2	4	4
	144	4		3	4	3	3	2	4	1	3	1	4	3	1	1	3	4	4	1	4	1	2	4	1	1	1	4	1	3	3	3	3	2	1	4	4	4	3	4	4	3	1	1	1	2	1	1	2
	145	4		4	4	3	4	1	3	4	3	4	3	4	1	2	4	4	1	3	2	4	4	1	3	3	1	4	2	3	1	4	2	3	2	4	4	4	1	1	4	4	4	4	1	4	3	2	3
	146	4		3	1	1	3	4	3	4	2	3	1	4	1	4	1	3	1	3	1	4	4	1	2	1	4	2	4	4	1	1	4	1	4	4	1	1	4	3	2	4	3	2	3	4	3	1	2
	147	4		1	1	3	2	2	4	1	4	2	4	3	2	3	4	1	4	3	4	3	3	3	2	3	3	4	2	2	1	2	2	4	4	4	4	3	3	2	3	4	1	1	3	3	2	2	4
	148	4		4	4	1	1	1	4	1	1	1	3	3	1	4	3	2	4	4	4	4	1	3	4	1	4	3	1	3	1	2	2	4	1	4	2	3	3	1	3	4	2	2	4	4	4	4	2
Song 2014	1	1		1	2	4	4	3	4	3	4	4	2	3	1	3	2	4	4	3	4	1	2	2	1	4	1	1	3	4	1	3	3	4	3	4	2	3	3	3	1	4	4	4	2	1	2	4	2
	2	1		3	1	4	2	4	3	3	1	3	3	1	1	1	2	3	4	3	4	3	1	3	2	4	4	2	4	4	4	4	4	4	4	4	4	4	4	2	3	3	2	3	3	1	1	4	2
	3	1		1	2	4	3	2	4	4	1	4	3	2	4	3	3	3	2	1	4	2	4	2	1	4	2	3	4	3	4	2	2	2	4	3	3	4	3	1	2	3	4	4	4	2	4	1	1
	4	1		1	3	2	4	2	1	4	4	3	2	2	2	3	1	4	3	1	3	4	4	3	1	4	1	3	4	3	1	2	1	4	3	2	4	2	4	2	2	2	1	1	4	3	3	4	2
	5	1		4	4	3	3	3	4	2	2	2	3	2	2	2	4	3	2	4	2	1	3	3	1	3	1	4	1	4	1	3	1	4	3	1	3	4	3	4	3	4	2	2	4	4	3	4	3
	6	1		2	3	4	1	3	3	3	4	4	1	4	1	2	3	1	1	4	1	3	1	1	2	2	3	1	4	3	3	4	2	4	4	1	2	4	1	3	4	1	4	2	4	3	3	3	3
	7	1		2	1	2	2	1	2	1	4	3	2	4	2	4	4	2	4	4	1	1	3	2	1	4	2	2	1	4	4	1	1	3	4	3	2	1	1	2	4	4	3	1	2	1	4	2	4
	8	1		4	3	2	1	1	2	4	4	4	4	4	1	3	2	4	3	4	4	2	3	1	3	4	4	1	3	1	2	4	3	3	3	4	2	1	1	3	2	3	3	2	2	1	1	2	4
	9	1		4	3	3	4	2	3	3	4	4	3	4	4	4	1	4	1	1	3	3	2	4	3	4	4	2	4	1	4	3	3	3	2	1	1	2	1	1	2	4	4	2	1	1	3	1	3
	10	1		3	3	3	1	3	4	3	3	4	2	1	3	1	4	4	3	1	2	4	1	4	4	1	2	4	3	4	4	1	2	4	3	1	4	3	3	1	2	1	3	4	2	2	4	1	1
	11	1		4	2	1	1	4	3	3	1	2	1	4	3	2	1	3	1	3	4	3	2	4	3	4	2	2	2	3	4	2	1	3	3	3	4	4	3	3	1	1	2	4	4	3	2	3	1
	12	1		3	1	1	1	3	3	4	3	1	1	3	3	1	4	4	3	3	4	1	3	4	4	4	4	2	2	1	4	4	4	4	4	3	3	4	4	1	4	3	1	1	3	2	2	1	4
	13	1		4	2	3	3	3	2	3	2	2	4	1	3	2	4	4	4	3	4	2	1	2	3	2	3	3	4	1	3	1	2	3	3	4	3	1	1	4	4	1	2	4	3	3	1	4	4
	14	1		3	2	2	1	3	4	1	1	4	4	4	3	4	2	4	1	4	2	2	1	4	4	2	1	1	1	4	2	1	4	3	4	4	1	3	4	4	1	4	4	4	3	1	4	4	2
	15	1		2	3	4	1	2	1	4	3	3	2	3	3	4	1	2	2	2	3	1	1	4	3	3	3	1	3	2	4	4	3	3	2	2	3	4	4	4	1	4	4	3	3	4	4	4	3
	16	1		3	4	3	4	4	2	1	3	4	3	3	1	4	4	4	4	4	4	3	1	3	1	3	3	4	2	2	3	1	1	1	1	1	3	3	2	4	1	2	3	1	2	4	3	1	3
	17	1		1	4	2	4	3	1	3	4	1	4	4	1	1	3	3	3	3	1	4	1	4	1	4	3	1	2	2	2	3	4	2	3	4	1	4	4	2	3	4	3	4	1	1	4	4	4
	18	1		4	1	4	1	3	2	3	3	1	1	4	4	4	4	4	3	1	2	2	3	1	4	2	3	1	4	4	4	4	4	4	1	4	2	3	3	3	4	3	1	2	2	2	4	3	1
	19	1		3	2	2	2	4	4	4	2	4	4	2	3	4	2	2	1	4	4	4	3	3	3	3	2	3	1	1	1	4	3	3	4	1	1	3	4	2	4	1	1	4	1	1	3	1	4
	20	1		3	2	3	4	4	4	3	4	4	1	1	3	1	3	4	1	1	4	4	4	2	4	1	4	3	2	1	1	2	4	3	1	4	2	4	2	4	2	1	3	2	4	4	3	2	3
	21	1		1	1	4	4	4	4	1	2	4	1	3	4	4	4	1	1	2	2	2	4	4	4	4	2	3	4	2	3	2	3	3	3	3	4	4	1	1	2	2	4	4	4	3	4	1	4
	22	1		2	1	1	1	4	4	3	4	1	3	4	2	4	2	4	1	2	4	2	2	4	3	4	4	3	3	4	4	1	3	3	4	3	3	2	3	1	1	2	2	2	3	3	1	3	2
	23	1		4	4	1	2	4	4	3	2	1	1	4	1	1	3	1	1	4	4	1	1	3	4	3	4	3	1	1	3	2	1	2	1	4	3	1	4	2	2	4	3	3	2	2	3	1	4
	24	1		4	2	3	2	2	4	3	1	3	4	4	4	4	2	3	2	4	4	3	4	4	2	1	1	4	4	3	1	4	4	3	1	1	2	4	1	1	1	3	3	4	4	4	1	4	4
	25	1		3	2	4	3	1	1	4	4	1	4	2	1	2	2	2	2	1	3	4	4	4	1	4	1	4	3	1	3	2	1	3	4	3	1	1	3	3	1	3	3	4	4	4	2	3	3
	26	1		4	4	1	1	2	3	3	3	1	4	4	1	4	1	1	2	2	3	3	2	1	3	4	2	2	1	3	1	1	1	2	4	1	4	3	3	4	4	1	3	3	3	2	3	3	3
	27	1		2	2	1	2	1	3	1	3	1	1	1	2	4	1	4	2	3	4	1	3	4	1	1	4	4	4	1	4	4	3	3	3	4	1	4	1	1	3	2	4	4	1	4	2	4	2
	28	1		1	1	4	4	2	2	4	3	4	1	2	4	4	3	2	1	1	1	4	3	2	2	1	4	3	4	4	3	4	4	1	2	1	1	3	4	1	4	2	2	4	4	4	4	1	3
	29	1		2	3	1	3	4	2	2	3	3	4	3	3	1	3	1	3	4	3	4	2	1	3	4	1	4	2	3	1	1	4	2	4	2	2	4	1	3	2	3	1	2	3	1	1	4	1
	30	1		1	1	2	1	2	2	4	4	3	1	4	4	4	4	4	3	4	4	4	3	2	4	3	3	4	3	1	4	4	2	2	4	4	4	1	4	3	1	1	1	2	3	4	2	2	2
	31	1		3	4	1	3	3	1	1	2	3	4	1	1	4	1	4	3	3	4	3	1	2	3	1	1	2	4	4	4	1	1	4	1	4	4	1	2	2	3	3	3	1	4	3	2	4	4
	32	1		4	2	1	4	4	1	1	1	4	4	2	1	4	3	4	3	4	3	1	4	1	2	1	3	1	1	3	2	3	3	4	1	4	1	1	3	1	4	1	1	3	4	4	2	1	4
	33	1		4	2	2	3	3	3	1	3	1	4	3	3	4	4	4	3	2	4	2	3	3	2	4	3	1	4	3	2	3	4	3	1	3	4	2	4	4	1	4	1	1	3	3	2	2	3
	34	1		4	2	1	1	1	1	3	1	3	1	4	3	1	1	1	1	2	4	3	2	4	2	4	2	4	1	4	4	4	4	2	1	3	1	1	4	1	4	2	4	2	1	4	3	3	1
	35	1		1	2	3	1	4	4	2	4	4	4	4	3	4	4	4	1	1	3	4	1	2	3	4	4	2	3	4	2	2	1	1	1	2	4	1	4	4	1	2	3	3	3	1	4	3	2
	36	1		4	3	4	3	3	4	2	1	4	4	3	1	3	1	4	2	4	3	3	3	4	3	2	4	3	3	4	3	4	1	4	4	4	1	1	4	2	4	1	3	2	1	4	4	1	4
	37	1		1	4	4	2	4	4	3	1	1	1	4	4	1	4	1	4	1	4	1	1	1	4	3	4	3	3	1	1	4	3	3	4	4	4	2	2	1	4	4	4	4	4	4	2	1	3
	38	1		1	1	4	4	3	1	3	1	2	1	3	1	3	1	1	3	3	1	3	4	4	1	3	4	4	4	1	3	1	4	3	1	1	3	4	4	3	1	4	4	4	3	3	4	3	4
	39	1		1	4	4	2	1	3	3	1	2	1	4	2	1	3	1	2	3	2	4	1	1	2	2	4	1	4	1	3	4	3	1	3	3	3	2	2	1	2	4	4	2	2	1	4	2	2
	40	1		1	1	1	4	1	4	4	4	2	1	2	4	3	3	1	2	1	4	2	4	3	4	3	4	2	4	4	4	4	3	1	2	4	4	4	1	4	3	3	3	4	1	2	4	4	1
	41	1		4	1	1	4	4	2	2	1	4	3	3	4	2	1	2	4	2	4	3	2	3	1	3	3	3	2	1	3	3	2	1	4	3	3	4	1	4	2	2	1	3	4	3	3	2	4
	42	1		1	4	3	3	2	4	4	1	4	4	3	4	1	3	4	3	2	3	2	3	3	1	1	1	1	4	3	3	3	2	3	3	1	2	1	4	3	3	3	1	4	4	1	1	3	3
	43	1		2	4	4	3	4	3	3	4	1	4	2	2	4	3	4	3	3	1	4	1	2	3	1	2	2	1	4	3	1	4	3	2	1	1	4	4	1	1	4	2	3	1	2	3	3	1
	44	1		3	3	3	3	4	4	4	1	4	3	3	2	3	1	1	4	4	4	2	2	4	4	1	4	4	4	4	4	2	1	4	4	1	4	4	4	4	2	1	3	3	1	1	1	1	4
	45	1		2	2	4	3	4	4	4	3	1	4	2	3	3	4	4	3	1	1	3	4	2	1	2	1	2	1	1	3	2	2	3	2	1	4	2	1	1	1	3	2	4	3	1	3	1	1
	46	1		4	1	4	4	3	3	4	4	2	2	1	1	1	3	3	1	3	4	1	1	4	2	4	4	4	4	4	1	2	4	1	4	1	3	1	4	2	2	1	4	1	4	2	3	1	2
	47	1		3	4	4	2	4	1	4	1	2	2	1	4	1	1	4	2	1	4	2	1	3	3	4	1	2	3	4	2	3	1	1	1	4	4	1	4	3	3	3	2	3	4	4	2	3	4
	48	1		3	1	1	1	4	4	4	3	2	4	4	3	1	4	3	1	3	4	3	2	1	1	2	1	1	4	4	4	3	1	3	4	1	4	4	4	3	2	2	2	3	4	4	1	3	2
	49	1		1	1	2	1	2	1	3	4	1	1	2	3	3	3	4	4	4	4	3	4	1	4	1	4	3	2	4	3	3	1	1	4	1	4	1	1	2	3	1	4	4	4	1	4	3	2
	50	1		2	3	2	4	3	4	1	2	2	4	4	1	4	2	4	4	1	3	2	2	1	4	4	1	1	2	4	3	1	2	3	3	4	4	3	2	4	1	4	1	3	4	4	3	3	2
	51	1		4	2	2	3	2	1	3	2	1	2	4	1	4	4	2	4	1	4	1	3	3	1	4	4	1	3	1	3	3	3	2	2	2	4	4	4	1	3	1	1	4	4	3	4	3	1
	52	1		2	4	2	2	2	2	4	1	3	1	1	3	4	1	3	1	4	4	2	4	3	3	1	4	1	4	2	3	4	4	4	3	3	4	2	2	1	3	4	2	3	1	3	1	2	1
	53	1		1	4	4	3	1	1	1	4	1	3	1	1	3	3	3	3	1	1	4	4	3	4	4	3	2	1	3	4	3	3	3	4	1	3	4	1	3	1	1	2	1	4	2	1	3	2
	54	1		2	3	2	2	3	4	4	1	2	2	2	4	3	3	1	1	4	1	2	1	1	3	4	2	1	3	2	1	4	4	1	4	1	4	4	2	4	3	2	2	3	4	3	1	4	1
	55	1		3	3	3	3	3	1	1	4	2	4	4	3	1	1	4	4	3	2	1	4	3	3	3	4	4	3	3	3	3	2	1	1	1	4	1	2	4	1	1	4	2	4	1	2	3	2
	56	1		1	3	4	1	2	3	3	4	1	1	4	3	1	3	3	3	2	4	1	1	3	1	4	1	4	3	4	2	4	3	2	4	2	3	4	3	4	4	2	2	2	3	1	3	4	3
	57	1		1	3	4	3	3	4	2	3	3	4	2	4	4	2	1	3	1	1	1	4	4	4	4	2	3	1	4	4	4	2	1	4	2	1	2	1	1	2	1	4	1	3	4	4	4	3
	58	1		2	4	1	4	2	2	3	4	3	2	1	4	1	4	4	4	1	4	3	3	2	4	3	2	1	1	2	4	1	2	4	1	1	2	3	4	4	2	4	4	3	4	4	3	2	1
	59	1		4	4	4	2	4	4	4	4	3	2	2	3	4	2	1	2	4	3	4	1	4	2	1	3	3	1	1	2	3	4	4	2	3	2	3	2	4	2	4	4	4	2	4	2	3	4
	60	1		3	2	2	3	4	3	3	3	4	4	3	3	1	3	4	2	4	2	1	4	4	2	3	4	1	2	4	4	4	3	4	1	3	1	3	1	1	4	3	4	3	3	2	3	3	2
	61	1		2	2	1	4	3	1	1	1	2	1	2	3	4	3	3	1	1	4	2	1	3	1	3	2	4	4	1	4	2	3	1	4	4	4	4	1	2	4	4	4	2	2	2	4	3	1
	62	1		2	3	1	4	3	4	3	4	4	4	1	4	2	2	1	4	2	1	3	1	2	1	3	4	1	4	1	4	3	1	3	4	1	3	4	4	4	4	3	4	3	4	3	2	4	4
	63	1		4	1	1	4	3	4	1	4	1	1	1	1	4	2	4	4	4	3	4	1	2	2	1	3	4	4	3	3	3	1	4	2	3	4	1	3	4	3	1	3	3	3	1	3	1	4
	64	1		3	4	4	1	2	2	4	2	1	3	4	1	4	3	1	1	2	3	4	1	4	1	3	4	3	1	4	4	2	3	3	2	3	3	2	4	2	3	4	4	1	1	3	3	2	1
	65	1		3	4	3	4	4	1	4	3	3	2	3	3	4	1	2	4	4	1	2	4	3	4	1	2	1	3	2	4	1	1	1	1	2	4	4	4	2	1	1	2	1	3	2	1	4	1
	66	1		4	1	4	3	3	1	2	4	1	2	2	2	2	4	4	2	4	2	1	2	4	3	4	1	1	4	1	4	3	1	3	4	4	1	4	3	3	4	4	2	4	4	3	2	1	3
	67	1		4	2	1	3	1	2	3	2	3	4	3	1	2	3	1	2	1	3	4	4	1	1	2	4	1	1	3	3	3	4	2	1	4	1	1	3	3	4	1	1	2	3	1	2	4	3
	68	1		2	1	3	3	2	1	3	4	2	4	4	3	4	3	1	1	2	4	1	2	2	1	1	1	3	2	1	2	4	2	4	2	2	2	3	1	1	3	4	3	4	3	2	3	3	2
	69	1		3	3	1	1	4	1	3	1	2	4	4	3	2	1	2	4	3	2	2	3	4	3	4	3	2	3	3	1	3	2	1	4	4	1	1	4	1	3	4	2	4	4	3	4	3	2
	70	1		4	2	2	4	3	1	4	2	1	4	4	2	3	1	2	3	2	3	4	3	1	4	3	1	4	2	2	4	4	3	3	2	2	3	4	3	4	2	2	1	1	3	3	3	3	2
	71	1		3	2	3	4	4	3	2	4	4	3	4	1	3	3	1	3	3	1	4	3	4	1	4	1	3	3	3	4	1	4	3	2	4	1	1	2	4	1	3	3	1	3	1	1	4	1
	72	1		3	3	3	4	3	4	2	2	1	2	2	2	3	3	3	2	2	1	2	3	4	1	4	3	4	2	4	3	4	3	1	1	1	1	3	3	1	2	4	3	4	3	4	4	3	1
	73	1		2	1	3	1	1	3	3	4	4	2	1	1	3	4	4	3	1	3	1	3	1	1	1	2	3	3	4	2	4	1	2	3	4	4	1	4	2	4	4	2	3	3	4	1	4	1
	74	1		3	4	4	3	2	1	4	1	2	4	4	1	4	4	1	2	4	4	1	2	4	1	4	1	1	2	2	1	3	3	2	2	4	2	1	2	3	3	1	4	1	2	1	4	1	4
	75	1		2	2	3	3	4	3	3	4	3	4	1	1	4	1	4	3	2	4	1	2	1	4	4	3	1	3	4	3	1	1	3	4	1	3	2	3	4	4	3	3	1	4	3	4	3	4
	76	1		4	4	1	4	4	3	1	1	4	4	3	1	1	3	4	4	3	3	4	1	4	2	3	3	3	1	4	3	4	1	4	3	1	4	4	4	4	4	2	3	4	1	3	3	4	4
	77	1		4	1	3	3	4	4	3	1	2	4	4	2	1	2	4	3	1	1	3	3	4	3	2	1	2	4	1	4	4	2	4	4	3	1	1	3	1	1	1	4	4	2	4	4	1	4
	78	1		3	4	4	4	4	4	3	4	1	1	4	4	3	1	1	3	3	2	1	2	4	4	1	2	1	1	1	3	4	3	3	4	1	1	3	1	4	3	3	3	3	4	2	1	3	4
	79	1		2	4	1	3	4	4	2	4	4	3	4	4	4	3	3	2	4	2	1	3	4	4	2	4	2	2	1	1	3	4	4	3	2	2	3	3	4	4	1	1	2	4	1	1	2	3
	80	1		4	2	3	4	2	1	2	2	3	3	4	2	1	2	3	4	2	4	4	4	3	3	3	4	4	4	3	3	1	1	3	4	1	3	1	2	2	4	2	2	2	1	2	4	3	4
	81	1		4	3	1	1	4	2	4	3	4	1	3	4	1	4	2	2	4	3	2	3	1	2	4	4	3	1	3	4	3	4	4	1	1	4	4	4	1	2	4	3	4	4	3	4	3	1
	82	1		1	4	4	2	2	4	1	4	1	3	2	1	4	1	1	3	1	3	4	1	1	1	1	1	1	3	2	2	1	2	2	3	1	4	4	1	3	4	2	2	3	3	3	1	1	1
	83	2		4	1	3	1	3	3	2	4	2	2	4	4	4	1	2	3	2	1	1	4	3	4	4	3	4	4	3	2	4	1	1	1	4	3	4	4	4	2	3	4	4	3	2	2	2	4
	84	2		3	2	1	1	1	1	4	4	3	3	1	4	3	4	4	2	4	4	2	1	2	1	4	3	4	3	4	1	1	4	4	1	4	4	3	1	2	4	3	2	1	2	1	4	3	3
	85	2		4	2	1	2	2	4	4	3	4	1	1	1	2	3	1	1	4	2	4	2	4	1	4	1	4	4	3	3	4	2	2	2	4	2	1	1	4	3	2	3	1	4	1	3	1	4
	86	2		3	4	3	2	4	4	4	1	4	4	1	4	3	4	2	2	4	1	4	4	3	4	4	3	4	3	1	1	3	1	3	4	2	1	4	1	2	4	1	3	4	1	2	4	2	4
	87	2		4	4	4	1	2	2	2	1	3	3	4	3	1	1	1	3	4	3	2	2	3	4	4	4	2	4	1	3	4	4	1	3	4	3	1	2	2	1	4	4	3	1	3	1	3	4
	88	2		3	1	2	4	1	4	4	1	2	1	4	3	1	3	2	1	3	1	1	4	4	4	1	3	4	4	3	3	3	4	2	1	4	3	3	4	3	4	4	1	3	2	1	2	3	2
	89	2		1	4	3	2	1	4	4	2	2	4	4	4	3	1	4	4	3	4	2	1	1	3	1	2	4	3	2	1	1	4	3	4	3	1	2	4	4	1	1	1	1	2	2	1	1	1
	90	2		4	1	2	1	4	2	1	1	1	3	1	3	3	2	3	3	2	3	2	4	4	2	1	4	4	3	4	1	3	3	1	2	2	3	3	4	4	1	4	4	3	4	3	3	2	1
	91	2		2	4	3	2	3	2	4	4	3	3	3	3	4	3	2	1	4	3	1	4	2	1	3	1	3	4	2	1	4	3	3	2	1	2	1	2	2	4	4	1	1	4	1	3	2	1
	92	2		1	4	4	1	2	2	3	1	4	4	4	1	4	4	2	4	1	1	2	4	1	1	1	4	2	4	1	4	4	3	3	1	2	3	4	4	4	3	1	3	3	2	3	4	2	1
	93	2		3	3	1	2	2	4	1	4	4	4	4	1	3	1	4	4	1	1	3	4	4	1	4	1	1	3	1	1	4	3	1	1	4	2	4	2	1	4	1	4	3	2	4	3	4	1
	94	2		3	2	1	4	1	3	3	2	4	2	2	1	2	3	3	3	2	3	3	3	4	1	3	3	4	1	3	4	1	1	4	2	1	3	3	3	4	3	3	4	1	2	2	3	1	2
	95	2		2	3	1	4	3	1	1	3	1	3	4	1	4	2	2	3	2	3	4	4	4	3	3	4	1	1	1	4	4	4	1	2	4	3	1	2	4	4	3	2	4	3	4	4	2	4
	96	2		4	1	1	2	2	2	4	4	1	4	4	1	1	4	1	3	2	4	3	4	3	3	3	4	4	4	3	2	2	2	1	4	2	3	3	2	3	4	2	1	4	1	4	4	1	3
	97	2		1	4	4	3	1	1	2	3	2	4	3	2	4	3	3	2	1	4	3	4	4	1	2	3	4	1	3	3	4	4	1	3	3	1	2	3	1	3	2	1	2	4	1	3	4	2
	98	2		1	3	4	3	4	4	4	2	4	2	3	2	3	4	4	4	4	4	1	4	3	2	2	1	1	3	4	4	2	1	3	3	4	1	4	4	1	3	1	4	4	4	3	1	2	2
	99	2		2	1	1	3	1	3	2	4	4	2	3	1	4	2	1	3	3	1	4	3	1	4	2	4	4	1	1	4	1	1	1	2	2	4	2	2	4	4	1	2	4	2	4	4	2	4
	100	2		2	2	3	1	3	4	1	2	1	3	1	2	4	3	1	2	1	2	2	4	3	3	4	3	3	2	4	4	4	4	4	1	2	3	2	3	4	4	2	4	1	2	3	3	1	2
	101	2		1	1	1	4	4	3	4	1	4	4	4	1	3	4	2	4	2	3	4	4	4	4	1	4	4	4	2	2	2	2	1	3	4	1	2	4	2	4	3	2	4	4	4	3	4	4
	102	2		4	3	3	3	4	2	3	1	1	4	3	3	1	4	2	3	3	1	1	1	1	1	2	4	3	1	4	1	4	4	3	1	1	4	3	1	4	4	2	3	1	1	3	4	3	2
	103	2		4	4	3	3	1	2	3	4	2	1	3	1	3	3	1	4	4	1	3	4	2	3	2	4	1	4	3	2	2	2	4	1	1	3	4	2	3	3	4	2	4	3	2	3	3	4
	104	2		3	3	1	4	2	4	4	4	4	3	4	3	2	4	4	3	3	1	4	4	2	4	3	1	3	1	4	3	1	3	4	1	3	4	4	2	4	4	4	3	4	4	2	4	2	4
	105	2		1	3	4	4	4	2	4	2	2	1	3	4	2	3	4	3	3	3	4	4	4	4	4	1	2	3	1	4	2	4	1	4	4	1	1	3	4	3	2	4	4	2	3	3	4	1
	106	2		4	2	4	4	2	4	4	3	1	1	2	4	3	4	1	3	3	3	2	1	2	1	3	2	2	3	1	3	1	4	3	2	2	4	4	4	4	3	4	1	3	1	4	3	1	2
	107	2		3	1	3	1	2	1	1	4	1	2	1	3	2	4	1	1	4	1	3	4	4	3	2	3	4	2	3	4	3	1	1	3	4	3	2	1	3	2	4	3	4	4	2	4	2	3
	108	2		1	2	4	4	3	4	2	4	4	3	1	1	4	1	4	3	4	3	4	4	1	4	2	2	3	1	2	4	2	4	4	4	4	1	4	4	3	1	2	3	4	4	1	2	1	4
	109	2		1	1	4	1	4	4	4	4	3	3	1	4	4	2	3	2	3	4	4	4	4	3	1	3	1	2	3	1	1	2	3	3	4	3	4	4	1	2	2	3	4	1	2	1	1	3
	110	2		1	4	2	2	4	3	2	1	2	3	2	3	4	4	1	3	4	2	4	4	3	3	1	3	3	3	2	4	3	3	4	4	4	4	4	2	4	3	3	1	3	1	4	1	1	2
	111	2		2	3	4	1	2	3	4	1	3	4	1	2	1	2	1	4	4	3	2	3	4	4	4	1	3	4	4	2	2	4	3	1	4	4	4	2	2	2	1	3	3	3	1	3	4	2
	112	2		2	4	3	3	4	4	3	1	3	1	2	4	3	4	2	1	4	4	3	2	4	1	2	4	4	1	4	1	2	3	1	3	3	1	2	3	2	3	2	4	2	3	1	4	1	4
	113	2		1	1	2	1	2	3	2	3	4	4	3	3	1	2	2	4	3	1	4	2	1	2	1	3	3	2	4	1	3	4	2	3	2	1	3	1	4	4	3	4	1	3	3	2	3	3
	114	2		4	1	3	3	4	3	3	3	4	1	3	1	2	1	3	2	2	4	4	3	4	2	2	1	1	2	4	4	4	1	3	4	4	3	2	2	3	4	3	1	1	3	1	4	2	2
	115	2		3	1	1	2	3	4	3	4	4	2	1	1	3	3	3	4	2	1	3	1	2	4	1	4	1	2	2	4	4	2	4	3	4	1	1	4	3	3	1	2	2	1	4	3	2	1
	116	2		2	4	1	4	2	3	1	4	1	3	4	4	1	3	3	4	4	4	4	1	2	2	4	4	3	4	2	1	4	3	1	4	1	1	2	1	2	2	4	4	2	2	3	4	3	4
	117	2		1	3	3	2	1	2	4	4	2	3	4	2	1	3	1	1	3	4	4	2	3	3	2	4	3	1	1	1	2	4	4	2	1	4	3	1	3	4	1	3	4	2	4	1	1	2
	118	2		1	1	4	3	2	4	4	1	2	3	3	1	4	2	4	2	4	1	2	4	4	2	4	4	2	2	1	3	4	2	3	1	4	1	3	4	2	2	4	3	1	4	3	3	4	4
	119	2		1	3	1	1	4	4	1	4	2	2	2	4	4	1	3	3	1	4	2	4	3	3	3	2	4	4	2	2	4	4	2	1	3	2	3	4	3	4	3	1	1	4	1	1	2	2
	120	2		4	1	4	1	2	2	1	1	3	4	3	4	3	1	3	1	3	4	4	4	2	1	3	3	3	4	4	4	1	1	1	4	2	3	4	1	3	3	4	2	4	3	1	1	4	2
	121	2		2	4	4	3	4	2	3	2	3	2	1	3	1	3	2	1	1	3	3	4	1	2	1	4	1	3	1	3	2	3	4	1	1	2	3	2	3	2	3	1	4	1	4	4	2	1
	122	2		2	4	4	4	1	3	1	3	1	3	3	4	4	2	1	1	3	1	2	4	1	2	1	4	4	2	1	1	2	2	2	3	4	1	1	1	4	3	3	1	3	1	1	4	3	1
	123	2		2	1	1	1	2	3	3	1	3	1	3	4	2	2	4	3	1	3	3	2	4	1	4	3	1	3	2	2	3	1	1	4	3	4	3	1	3	1	2	2	2	1	4	3	3	1
	124	2		1	2	3	4	2	4	4	3	1	1	1	4	4	1	3	2	4	1	1	4	4	2	4	4	4	4	3	4	1	3	3	1	3	4	2	3	3	2	4	1	4	4	1	3	2	4
	125	2		1	4	4	3	3	2	3	4	3	1	2	4	3	4	3	1	4	4	4	4	1	1	3	3	4	2	2	4	1	2	1	4	4	4	2	1	3	4	4	4	4	1	1	3	2	4
	126	2		4	3	2	3	3	4	3	4	4	2	2	4	1	2	4	4	2	2	3	3	1	1	4	2	4	1	4	4	3	4	2	2	3	1	1	3	4	4	4	4	2	3	4	4	3	3
	127	2		3	1	3	4	4	4	2	4	4	4	1	2	2	2	3	4	4	4	2	1	1	4	2	4	2	4	3	2	4	2	4	3	1	2	4	4	4	4	3	2	2	4	1	2	3	1
	128	2		3	4	4	4	4	1	4	3	4	3	4	3	1	1	3	3	4	3	2	1	2	4	4	3	3	1	1	1	4	1	1	3	2	2	3	2	1	2	1	3	4	1	4	3	3	1
	129	2		1	1	1	1	1	1	4	1	3	4	3	1	3	1	4	4	2	1	3	2	2	4	3	1	3	4	4	2	1	1	4	1	2	4	2	1	2	1	2	3	3	4	3	2	4	4
	130	2		3	4	3	3	2	4	1	3	4	1	2	2	1	2	3	1	1	3	3	2	3	4	2	2	2	4	1	4	2	2	2	2	3	2	3	3	2	1	2	2	4	1	2	4	3	4
	131	2		1	4	4	4	4	1	1	4	4	4	3	1	4	2	4	4	3	1	3	4	1	1	3	1	4	3	4	1	1	4	2	1	1	1	1	4	1	2	4	4	4	1	2	1	1	1
	132	2		1	3	1	4	1	1	2	3	4	4	3	4	4	4	4	1	2	1	1	1	3	2	1	2	4	1	1	2	3	2	2	2	1	1	4	3	4	4	1	4	2	2	1	4	1	1
	133	2		1	4	1	2	4	2	3	3	4	1	3	4	3	3	2	1	4	1	3	1	4	3	1	1	4	4	3	3	3	4	1	2	3	4	2	4	4	3	3	3	4	3	3	1	3	3
	134	2		4	1	3	3	4	1	2	3	3	1	2	2	4	3	1	2	2	4	1	2	2	3	3	4	4	3	3	4	1	2	2	3	4	2	2	2	2	4	4	3	4	2	1	4	4	1
	135	2		3	2	1	3	2	4	3	1	1	1	2	1	1	4	2	4	4	3	2	1	2	3	1	4	2	2	4	1	4	4	2	4	4	3	2	2	4	1	4	4	4	4	3	1	1	4
	136	2		4	4	3	1	2	4	2	1	4	3	2	4	3	1	4	2	1	4	4	4	3	3	3	3	4	3	3	3	4	2	1	3	4	3	3	4	3	3	4	1	3	2	3	3	2	2
	137	2		3	3	4	3	2	2	1	1	4	3	1	4	1	4	3	3	4	3	3	2	3	1	4	2	1	2	2	2	1	2	4	1	4	4	2	3	1	1	1	1	3	3	2	3	2	2
	138	2		1	2	3	2	4	2	3	3	3	1	1	2	4	3	4	1	3	2	3	2	4	3	2	2	1	2	4	2	1	2	1	2	1	2	4	4	2	4	2	1	3	4	1	4	2	4
	139	2		2	1	1	4	4	3	4	3	3	1	1	2	3	4	2	3	1	1	4	1	1	3	3	1	4	3	1	4	2	1	1	1	2	4	2	3	4	1	1	3	3	1	1	1	3	4
	140	2		1	4	2	1	4	2	4	1	1	2	2	2	4	4	1	4	1	1	4	4	1	4	3	1	4	3	2	1	3	4	4	2	1	2	2	4	4	3	3	4	4	2	4	1	4	4
	141	2		1	1	3	3	3	4	1	4	3	3	2	3	2	4	4	1	2	2	1	4	3	1	1	4	4	2	1	2	4	4	4	2	4	2	1	4	3	1	2	1	4	4	4	1	3	2
	142	2		3	2	1	1	1	4	4	4	2	2	3	1	4	4	3	3	4	1	3	4	3	4	3	3	4	4	4	3	3	4	4	4	2	3	3	4	3	4	4	3	4	4	1	3	3	4
	143	2		3	1	3	1	4	4	2	4	3	4	2	2	4	4	3	3	1	3	1	4	1	4	4	2	2	2	2	3	3	4	1	4	2	3	4	1	2	1	2	3	2	4	2	2	1	2
	144	2		1	1	2	4	1	1	3	2	3	3	4	4	2	4	2	4	1	3	1	4	4	4	1	2	2	1	1	1	4	1	1	1	4	4	3	2	3	4	4	2	4	4	3	1	4	1
	145	2		1	4	4	4	3	4	3	1	1	1	4	1	3	4	4	2	3	2	3	2	3	4	4	3	3	4	2	4	1	4	1	1	4	3	2	1	4	4	1	2	3	2	1	1	4	3
	146	2		1	1	2	3	4	3	4	2	3	3	2	2	2	3	2	1	4	1	2	4	1	4	4	3	3	1	3	3	3	1	1	1	4	4	1	2	2	2	3	1	1	2	2	1	2	3
	147	2		3	2	4	3	4	1	1	2	1	1	3	2	4	2	2	4	2	4	2	3	1	4	1	3	3	1	1	3	4	3	4	3	3	2	4	4	3	4	1	3	2	4	3	1	2	2
	148	2		2	4	4	1	3	1	1	1	2	2	4	2	3	3	4	1	2	4	1	3	1	1	4	3	1	4	4	4	1	3	2	4	4	4	2	4	1	2	4	3	2	2	2	4	2	2
	149	2		4	4	3	2	4	3	2	3	1	1	3	4	1	3	1	3	3	3	2	2	3	3	4	4	4	4	3	4	3	2	3	1	4	2	1	2	1	4	1	4	1	2	3	1	1	4
	150	2		2	1	3	2	3	1	1	4	2	4	2	1	4	1	1	1	1	4	4	2	4	4	1	2	2	2	2	3	1	4	1	3	3	2	3	1	4	1	4	4	3	1	1	3	3	1
	151	2		1	4	4	2	3	2	2	1	3	4	4	2	4	1	1	3	4	3	2	4	2	3	1	4	3	3	1	4	3	1	2	2	4	2	1	4	3	3	4	3	3	4	3	4	1	4
	152	2		3	4	3	1	4	4	4	1	2	4	3	4	3	4	2	4	3	2	4	2	4	1	4	1	1	4	1	3	4	4	1	1	1	1	1	1	3	4	1	1	3	3	2	4	4	1
	153	2		3	2	3	3	2	1	4	1	4	4	4	4	4	3	4	3	2	4	1	4	1	1	4	3	3	3	2	1	4	2	3	2	2	4	3	4	1	3	1	2	1	2	1	1	1	4
	154	2		2	1	2	2	3	2	3	1	1	4	1	1	1	3	3	3	3	3	4	4	2	3	1	1	4	4	3	3	1	1	3	4	1	4	2	2	3	2	4	2	3	3	2	1	3	4
	155	2		3	3	1	2	2	4	4	4	1	2	1	1	3	1	4	2	2	3	3	3	4	3	3	1	4	4	2	1	4	2	2	2	3	4	2	1	3	2	4	2	2	3	2	2	1	3
	156	2		4	4	1	4	2	4	4	4	2	1	3	4	4	3	3	1	1	1	2	2	1	3	4	3	2	4	1	1	2	3	4	3	1	4	4	1	1	3	1	1	2	1	4	4	3	4
	157	2		4	3	4	1	1	4	4	4	4	4	2	2	1	3	1	4	2	2	2	1	3	3	3	3	2	4	4	4	2	4	3	1	2	1	4	1	4	3	4	1	3	3	3	2	4	1
	158	2		1	3	4	2	1	4	2	4	1	4	4	4	2	2	3	4	2	4	1	2	1	3	1	4	4	3	3	1	2	4	1	2	2	4	1	1	4	3	2	3	2	4	4	2	3	4
	159	2		3	3	4	3	1	1	3	1	3	4	4	3	4	4	4	4	1	2	3	4	3	3	3	4	3	2	2	1	1	3	1	2	4	2	2	4	2	4	2	1	2	4	1	3	4	1
	160	2		2	3	1	1	4	2	1	4	3	1	4	4	3	2	4	2	4	2	3	1	1	4	1	3	2	4	3	4	4	3	4	1	1	3	4	4	4	3	2	4	3	1	3	1	3	2
	161	3		3	4	1	4	1	1	1	3	4	4	1	4	3	1	3	2	1	4	3	3	2	3	1	2	3	1	1	4	4	4	4	3	4	4	4	3	1	4	1	2	2	4	1	1	2	4
	162	3		4	4	4	1	4	4	3	2	1	4	1	4	4	4	4	3	1	4	2	3	2	2	3	1	2	2	1	1	3	1	2	4	4	2	4	4	3	3	4	3	3	4	4	1	4	3
	163	3		4	1	4	2	1	1	4	1	3	2	4	3	4	4	4	3	4	1	4	2	4	4	3	1	4	3	4	1	1	1	1	2	2	2	3	4	4	2	2	1	4	1	1	4	2	2
	164	3		1	1	3	1	2	3	3	4	1	4	4	4	1	3	2	3	3	3	2	3	3	3	1	3	1	3	4	1	2	2	2	1	3	2	1	2	3	4	3	3	1	1	3	4	1	3
	165	3		4	2	1	2	3	1	1	3	1	1	3	4	2	2	4	4	2	4	1	4	2	4	3	2	4	4	2	4	2	3	4	3	3	3	3	2	3	4	3	4	1	4	3	4	1	4
	166	3		3	1	2	1	4	4	3	3	3	3	4	4	4	4	3	4	4	4	1	2	3	2	1	1	4	4	4	1	1	1	3	4	4	1	3	2	1	4	2	4	4	4	4	3	1	3
	167	3		1	1	3	3	4	3	2	2	3	2	4	3	2	3	3	4	4	2	2	4	3	4	3	2	4	1	4	1	1	1	4	3	3	1	1	3	1	3	4	4	2	3	1	1	4	1
	168	3		4	4	2	1	3	3	4	1	2	1	4	3	2	4	2	4	4	1	3	2	2	3	4	1	3	2	2	2	2	4	4	2	1	2	4	2	2	1	1	4	2	4	4	4	4	1
	169	3		4	4	4	2	4	3	4	1	4	2	2	4	1	3	2	2	4	1	4	2	1	2	3	2	4	1	3	3	3	2	3	3	4	1	2	1	3	3	1	2	3	2	3	4	4	1
	170	3		2	2	3	4	1	2	4	1	3	1	4	3	4	4	2	2	4	1	3	3	3	1	2	3	1	4	4	1	4	2	4	3	3	4	1	4	3	3	3	1	2	2	1	1	1	1
	171	3		3	3	3	4	2	3	4	1	1	4	4	2	4	2	1	4	2	1	2	4	1	4	4	3	2	4	4	4	1	3	1	1	1	3	4	4	4	1	2	1	4	1	1	1	3	2
	172	3		2	1	4	4	4	2	2	4	2	1	4	3	4	4	4	1	2	2	4	1	2	3	2	4	4	4	3	2	3	2	1	3	3	3	3	4	1	1	1	4	3	1	1	4	3	4
	173	3		1	2	2	2	1	3	1	3	1	2	1	1	3	2	1	2	4	4	3	1	2	4	3	3	4	3	3	3	1	4	4	2	4	1	4	1	4	4	1	2	4	1	1	3	4	2
	174	3		4	2	3	2	2	3	1	4	2	4	3	2	2	4	3	4	3	2	3	2	3	2	3	4	4	3	1	4	2	4	1	2	3	1	1	1	2	4	1	1	3	2	2	1	4	3
	175	3		1	4	4	1	4	3	4	4	1	2	4	3	1	1	4	1	4	3	4	4	1	1	3	2	4	3	4	1	4	3	2	4	4	3	4	4	3	2	2	4	4	3	4	4	1	4
	176	3		4	4	4	4	4	3	1	4	2	4	4	1	1	3	2	3	3	4	1	3	3	3	2	3	1	2	3	1	3	1	4	2	1	1	2	1	1	4	3	4	3	2	1	2	1	1
	177	3		1	4	3	3	1	3	1	4	3	3	3	4	1	4	4	2	2	1	3	2	4	3	1	3	3	4	1	4	1	1	3	4	1	3	1	4	4	4	2	3	3	3	1	1	1	2
	178	3		3	3	4	2	1	3	1	4	2	2	1	4	1	3	2	4	2	1	1	4	4	4	2	4	2	3	4	3	1	1	2	3	2	4	4	2	2	3	2	2	3	4	4	4	3	3
	179	3		1	3	1	3	2	4	3	1	2	3	4	3	2	1	1	2	1	4	1	3	2	3	4	1	3	1	4	4	2	4	3	3	3	1	2	4	1	4	4	4	2	2	4	1	1	3
	180	3		4	2	1	1	1	3	3	1	3	2	4	3	3	4	4	3	4	2	3	4	3	1	2	4	1	1	4	4	4	3	1	1	4	4	3	2	2	3	4	4	1	2	2	4	1	1
	181	3		3	4	4	1	4	4	4	4	4	1	1	4	3	1	1	4	4	4	4	3	3	1	2	3	2	1	4	1	4	2	4	4	4	4	1	1	2	4	2	3	1	2	1	3	3	1
	182	3		1	1	1	4	4	1	2	3	3	4	3	1	3	3	1	3	3	1	1	3	3	4	3	1	1	1	3	1	1	2	3	1	4	3	1	3	1	1	1	2	3	4	1	1	1	1
	183	3		3	4	3	4	2	4	3	4	4	3	2	1	3	1	2	3	4	1	4	1	4	3	4	1	2	3	4	3	2	2	2	4	4	4	4	1	4	4	1	4	4	1	4	3	1	3
	184	3		4	1	1	1	2	1	3	3	2	1	4	4	1	1	3	4	2	4	3	4	1	1	2	3	1	4	1	2	1	1	4	3	4	3	3	1	3	4	1	4	3	4	4	4	1	1
	185	3		2	3	1	1	4	3	1	4	1	4	1	4	1	3	4	1	4	1	1	2	4	1	4	4	4	3	4	4	1	1	4	3	3	4	4	4	4	1	2	1	3	1	1	2	2	4
	186	3		4	3	1	3	4	3	3	3	4	1	2	3	1	3	4	4	3	3	4	3	1	2	4	4	4	4	2	4	3	4	3	4	4	1	4	4	3	4	3	1	1	1	2	1	2	1
	187	3		1	4	3	2	2	3	1	1	4	4	2	3	4	4	2	4	3	2	4	1	1	3	3	4	2	2	4	4	3	4	3	4	1	2	2	4	4	1	2	4	2	4	4	3	2	1
	188	3		4	3	3	3	1	1	4	2	3	3	3	1	1	1	2	1	3	3	3	4	1	1	2	3	2	1	2	1	4	3	1	1	1	3	3	4	1	1	2	4	1	1	3	3	1	3
	189	3		1	4	4	3	3	2	3	1	3	3	3	2	4	4	3	1	3	2	2	3	1	4	3	1	3	2	2	4	3	2	4	3	3	1	1	1	3	3	3	4	4	4	4	2	4	4
	190	3		4	1	4	1	4	1	3	2	2	4	1	1	2	4	2	3	1	2	2	3	4	3	1	1	3	3	1	4	1	3	3	4	2	1	2	2	2	3	1	3	1	3	1	2	4	3
	191	3		1	4	3	3	2	2	4	2	1	4	4	1	3	1	3	2	3	4	1	3	1	1	4	4	1	3	2	4	3	4	3	4	3	3	4	4	3	1	1	4	3	3	4	2	3	1
	192	3		1	4	2	3	3	3	4	4	2	4	2	3	4	4	4	2	2	4	4	3	1	3	2	4	4	3	1	4	2	1	1	3	4	4	2	2	4	3	4	2	4	3	2	1	2	3
	193	3		2	3	3	3	3	4	3	1	4	3	3	4	2	2	2	4	3	1	3	4	4	4	1	1	3	2	3	3	4	2	4	1	1	2	1	4	1	2	1	1	1	2	4	3	3	3
	194	3		4	2	4	1	1	3	3	4	3	1	3	3	1	3	2	3	1	3	3	4	3	4	1	1	4	3	1	4	3	4	2	2	4	3	3	2	1	1	1	2	4	4	2	3	1	4
	195	3		2	4	4	1	3	2	4	3	4	3	1	1	3	3	4	2	3	3	1	4	3	3	1	1	3	4	3	4	1	1	4	3	4	4	1	3	4	4	4	4	1	3	4	4	1	2
	196	3		1	2	2	4	4	3	2	1	1	4	3	2	1	1	1	3	3	3	3	1	3	4	4	1	3	1	1	1	1	4	2	3	3	3	1	3	1	2	1	4	1	4	3	3	1	3
	197	3		1	3	4	3	3	2	3	4	4	3	1	4	4	2	3	1	1	1	3	4	3	3	1	1	4	1	4	4	1	2	4	1	3	3	4	1	4	3	1	4	1	3	3	1	3	1
	198	3		4	4	4	3	1	1	4	2	3	2	4	1	4	2	1	4	1	2	3	2	3	2	1	1	3	3	4	1	4	2	2	1	1	2	1	1	4	3	3	1	3	2	2	3	3	4
	199	3		2	3	1	3	3	1	2	3	3	4	4	3	3	1	3	4	1	1	2	4	4	4	1	4	4	1	4	4	2	4	3	4	4	1	3	4	3	1	4	2	4	2	4	4	1	1
	200	3		2	1	1	1	3	1	1	1	1	4	1	1	4	2	1	3	2	4	3	3	3	2	4	4	4	1	4	1	2	3	1	3	1	2	3	3	3	1	4	4	1	1	3	3	4	3
	201	3		3	1	4	4	4	1	2	1	3	3	1	1	4	4	4	4	1	3	3	1	3	4	3	4	2	4	4	4	2	3	2	1	4	1	4	3	1	4	3	2	1	1	2	3	4	3
	202	3		3	4	1	3	1	1	1	3	1	2	2	2	4	4	4	2	4	4	1	1	4	3	1	1	1	4	4	1	1	1	3	1	2	4	3	4	1	1	3	1	4	2	1	2	1	4
	203	3		3	1	1	4	4	4	1	2	2	4	3	2	2	4	1	4	1	4	2	3	1	3	3	1	2	2	2	1	3	4	4	4	2	4	3	2	4	2	1	3	3	1	1	4	4	1
	204	3		4	1	4	1	2	4	1	4	4	2	1	3	3	3	3	4	2	3	3	3	1	3	3	1	4	3	4	4	3	2	4	1	3	4	1	1	2	4	2	2	3	4	4	4	1	2
	205	3		3	1	2	2	1	3	3	4	3	3	4	3	3	3	4	2	1	1	4	2	1	3	1	4	4	2	4	1	2	4	2	4	4	4	2	3	3	1	4	3	3	3	4	1	2	2
	206	3		1	2	4	2	4	2	2	4	4	4	4	1	4	4	4	1	2	2	3	2	2	1	4	3	4	2	2	3	4	3	3	4	4	4	1	2	4	1	2	1	4	4	4	1	1	2
	207	3		4	2	3	3	1	4	1	4	2	4	4	3	1	1	1	2	4	3	3	2	4	1	2	3	1	1	1	2	3	2	3	2	4	1	4	4	3	2	3	1	4	1	3	4	1	3
	208	3		3	1	3	1	3	3	3	4	4	3	3	1	4	4	4	4	1	1	3	1	3	4	3	1	1	4	1	4	3	4	4	3	2	2	1	4	3	3	4	4	2	4	4	3	1	1
	209	3		1	4	4	3	4	3	4	4	4	3	1	3	4	2	3	4	4	1	3	3	2	1	3	2	1	1	1	3	2	1	3	3	2	3	1	4	2	4	3	3	4	1	1	3	1	4
	210	3		4	2	2	2	1	1	4	1	3	3	1	3	4	1	1	3	2	4	3	2	4	1	4	4	3	3	1	1	4	2	4	3	4	1	1	4	2	4	4	1	3	1	3	4	2	1
	211	3		1	1	4	4	3	4	2	3	2	4	2	3	3	1	4	4	4	3	2	3	4	2	2	4	4	2	1	1	3	3	1	1	4	1	3	3	1	4	4	3	3	4	1	2	3	4
	212	3		4	1	1	2	4	2	2	2	4	1	4	1	4	4	3	4	3	4	1	3	4	3	4	1	3	1	2	1	2	2	3	4	1	4	4	3	3	3	3	4	1	3	2	3	4	4
	213	3		4	4	2	4	3	1	4	3	2	1	1	3	4	4	3	1	3	1	4	3	2	4	1	4	3	3	3	3	3	4	4	3	4	2	1	2	4	3	3	3	1	1	3	3	3	1
	214	3		4	1	3	4	3	1	3	2	1	1	2	2	3	3	2	1	3	4	2	3	4	2	3	3	3	3	3	4	1	1	3	3	4	4	4	4	1	1	3	3	1	1	2	2	3	3
	215	3		1	4	1	4	4	3	3	1	3	4	4	3	3	1	1	3	1	3	3	2	3	4	3	1	3	2	1	3	4	2	2	3	2	4	1	1	2	1	4	4	3	1	3	4	3	1
	216	3		3	1	1	3	2	3	1	3	3	1	4	4	3	2	1	3	1	3	1	2	4	1	1	1	3	3	1	4	3	4	4	4	2	2	3	4	4	3	4	4	4	1	3	4	1	2
	217	3		4	1	1	4	1	2	4	4	1	3	2	4	4	3	4	3	2	3	3	1	1	3	2	4	4	2	1	1	1	4	3	3	3	1	2	2	1	2	1	3	2	3	4	4	3	4
	218	3		2	4	2	3	3	4	4	3	4	2	2	1	1	2	4	2	1	1	1	3	2	1	3	2	3	4	3	1	4	3	2	3	3	2	3	1	4	4	3	1	4	2	3	3	4	3
	219	3		4	4	3	3	4	3	3	3	2	4	4	2	2	3	2	4	2	4	1	1	4	4	3	3	3	2	1	4	3	4	4	1	3	1	1	1	3	1	1	4	3	4	3	2	1	1
	220	3		1	3	1	2	4	1	4	1	4	3	4	1	1	2	4	4	1	4	3	3	2	4	4	2	3	1	3	3	1	3	3	4	4	4	4	4	1	2	1	3	2	2	1	4	4	1
	221	3		4	3	3	4	3	3	1	3	3	2	4	4	4	2	4	2	3	4	3	3	1	1	4	4	2	2	4	3	3	1	3	3	4	3	1	1	4	3	2	3	1	3	4	1	3	1
	222	3		1	2	4	3	2	4	1	3	3	3	3	1	4	4	1	2	4	3	4	3	4	2	4	4	4	4	2	2	3	2	4	2	3	3	2	2	3	2	4	2	2	3	1	3	4	2
	223	3		4	4	2	1	4	3	3	3	4	4	4	1	4	1	3	4	1	4	3	3	3	1	1	3	3	4	3	2	3	4	4	1	3	2	4	1	1	1	1	3	4	2	2	1	3	1
	224	4		3	4	4	4	4	4	3	1	4	3	1	4	2	2	4	1	2	2	2	1	1	4	2	1	3	2	2	4	2	1	1	2	4	3	4	3	1	3	1	1	3	1	3	3	3	3
	225	4		2	4	1	3	1	3	1	4	4	2	1	1	4	2	1	1	4	4	1	4	4	4	4	2	2	3	4	3	4	3	1	4	4	4	3	2	2	4	1	2	1	4	4	1	1	4
	226	4		3	2	2	3	1	2	2	2	1	4	3	4	3	4	4	1	2	3	3	1	1	4	2	1	4	1	4	1	4	1	1	3	3	3	3	1	3	2	3	2	2	4	1	4	3	3
	227	4		3	4	3	4	1	4	2	4	3	1	4	3	2	1	3	4	3	3	4	4	3	4	2	3	4	2	2	2	3	2	3	2	4	1	1	4	3	1	1	2	3	3	1	4	3	4
	228	4		1	3	4	4	3	3	4	3	4	4	2	1	2	2	1	1	1	1	3	2	3	2	1	3	4	3	3	1	1	4	2	2	1	4	1	4	3	2	2	1	1	4	1	1	4	2
	229	4		3	4	2	2	3	1	1	4	1	2	4	4	1	1	4	1	3	2	1	3	4	3	1	3	4	1	3	2	3	1	1	1	4	2	4	3	4	1	4	3	4	4	3	2	2	2
	230	4		4	3	4	4	3	1	4	1	2	1	1	4	4	3	2	4	4	3	2	1	3	3	4	4	2	3	2	1	3	4	4	2	4	4	3	4	2	4	4	4	4	1	3	3	3	3
	231	4		4	3	4	3	2	2	1	2	4	1	1	1	3	4	1	2	3	3	2	4	4	1	1	1	1	3	2	3	1	4	3	1	4	1	1	3	1	4	4	3	1	2	3	4	3	4
	232	4		4	2	4	4	2	2	2	3	1	3	1	1	4	2	4	3	4	2	1	4	1	4	2	3	2	1	4	2	1	3	3	4	1	1	4	4	1	2	3	3	4	4	1	3	3	1
	233	4		3	4	4	4	2	3	4	2	4	4	2	1	2	1	4	2	2	3	2	4	2	3	4	2	4	3	2	2	1	2	3	1	4	1	4	2	3	1	4	1	1	1	1	4	4	1
	234	4		1	1	4	1	3	3	4	1	1	4	3	4	1	1	2	2	3	4	3	2	4	4	3	3	1	1	3	1	4	3	1	4	3	1	4	3	4	4	3	4	1	1	3	3	4	4
	235	4		4	1	1	4	1	3	1	1	3	4	3	1	1	3	2	4	1	1	1	4	3	1	4	2	4	2	2	2	4	1	4	1	4	3	1	4	1	3	3	3	4	2	2	4	3	4
	236	4		3	3	4	3	2	4	2	4	4	3	4	1	4	4	4	4	3	4	1	1	2	3	3	3	2	3	3	4	4	3	4	2	1	3	1	4	4	1	2	2	4	3	4	3	2	4
	237	4		4	3	2	4	4	4	1	4	1	4	1	1	2	1	2	4	2	3	1	2	3	1	4	3	3	3	2	3	3	4	4	4	2	2	2	3	2	4	4	1	3	3	3	4	3	2
	238	4		4	4	3	3	1	3	4	2	1	1	3	1	4	3	4	1	1	4	1	1	4	1	2	3	2	4	1	1	2	4	3	2	3	4	1	4	3	2	1	3	4	1	4	3	4	1
	239	4		2	3	2	4	1	4	2	1	1	1	3	3	1	3	1	2	3	1	3	2	3	4	2	3	4	4	2	2	3	3	1	2	3	4	2	1	2	3	3	3	4	1	3	1	4	1
	240	4		1	1	2	1	4	2	3	1	1	2	3	3	4	1	1	2	1	4	3	4	4	1	4	1	1	1	3	4	1	2	1	4	1	1	4	4	4	2	4	1	4	4	2	1	1	4
	241	4		3	2	1	2	4	4	1	2	2	3	1	1	2	4	2	2	3	1	4	4	4	1	3	1	3	4	2	2	3	4	4	1	2	1	3	3	3	3	4	1	4	1	2	3	1	4
	242	4		3	2	3	1	4	2	4	4	4	4	4	2	4	1	4	4	4	3	3	1	3	3	4	3	4	1	4	4	1	3	3	4	2	1	4	4	2	4	4	4	4	4	2	2	1	3
	243	4		4	2	4	1	3	3	4	4	2	4	2	3	3	3	2	4	1	3	1	3	3	2	2	2	4	3	1	2	3	2	1	2	4	4	4	3	3	2	2	4	2	4	1	2	4	1
	244	4		2	4	1	4	1	4	2	1	2	4	2	4	2	2	3	3	1	4	2	4	3	4	4	3	2	3	3	4	1	1	3	3	1	4	3	2	3	1	3	1	1	3	2	3	4	1
	245	4		4	3	3	1	4	4	2	2	1	4	4	4	4	3	2	2	1	4	3	1	4	4	4	3	4	3	1	4	1	2	4	4	4	4	4	4	4	4	4	3	4	4	3	1	1	2
	246	4		1	1	4	1	1	4	3	3	2	3	4	4	3	2	4	4	1	4	4	1	1	3	2	4	3	4	3	4	2	4	4	4	3	3	3	4	4	3	1	4	1	1	1	3	4	3
	247	4		2	2	1	3	3	2	3	2	4	2	4	3	4	1	1	3	1	1	1	4	4	4	1	4	4	3	3	4	2	3	1	4	3	4	4	4	1	3	4	2	4	4	3	4	3	3
	248	4		3	2	2	1	3	3	3	4	1	1	4	1	3	4	4	1	1	3	1	1	4	1	4	2	1	3	1	4	4	2	1	1	4	4	3	1	4	3	4	3	3	4	2	1	4	4
	249	4		2	2	3	4	3	2	1	1	4	1	3	3	3	3	1	1	3	2	4	4	4	3	3	3	1	1	3	2	4	2	2	3	3	3	3	4	3	1	4	4	2	4	1	4	2	3
	250	4		4	2	3	1	2	4	4	4	4	3	2	3	1	2	1	1	1	3	2	3	4	2	2	3	4	4	1	4	3	2	1	2	4	2	3	2	3	4	1	4	4	3	1	4	4	4
	251	4		4	2	4	2	2	3	4	4	1	1	1	1	3	3	2	3	4	1	4	2	3	4	1	4	4	4	2	4	3	1	2	4	4	2	3	3	2	4	3	4	4	1	1	3	1	3
	252	4		2	3	2	1	4	1	4	1	4	3	4	1	4	3	4	1	1	3	3	2	2	2	1	3	4	4	1	1	1	4	1	1	1	3	4	3	4	4	4	2	3	2	4	3	4	1
	253	4		3	2	1	1	3	1	1	2	1	4	3	1	3	2	4	4	3	3	3	3	4	4	1	4	2	3	4	2	4	4	3	3	1	4	3	4	4	4	3	1	2	4	4	1	4	1
	254	4		4	2	2	4	4	4	2	3	2	4	3	2	2	3	2	4	4	1	1	4	4	1	4	2	2	1	2	3	4	4	2	2	2	4	1	4	4	2	4	3	2	3	3	1	3	1
	255	4		1	1	1	4	1	1	3	2	1	2	3	1	1	2	1	3	3	1	1	3	4	3	4	3	4	4	1	1	2	4	4	2	2	1	4	4	3	1	4	1	1	1	4	3	3	4
	256	4		3	2	1	3	1	4	3	2	4	4	3	1	3	1	3	4	2	1	2	3	3	4	4	3	4	2	4	1	4	3	1	4	3	4	2	2	4	4	3	3	3	3	3	2	1	1
	257	4		1	4	1	4	1	1	4	3	2	3	4	3	4	1	3	1	4	3	2	4	3	4	4	2	2	1	3	1	2	4	4	3	1	2	1	3	2	3	2	2	4	1	4	4	4	2
	258	4		3	1	1	4	3	1	2	1	4	4	4	3	2	3	3	1	1	1	4	4	1	4	3	1	1	4	1	1	3	1	4	2	1	3	1	4	1	3	2	2	1	1	2	3	1	1
	259	4		2	1	2	2	2	1	1	1	4	1	2	2	4	2	2	4	1	3	1	4	4	1	4	4	1	3	1	3	1	1	1	4	4	1	4	1	3	4	3	1	3	3	1	4	4	1
	260	4		1	1	1	4	1	4	4	4	2	2	3	1	4	4	4	4	1	4	4	3	3	2	4	4	3	1	3	3	4	3	3	3	2	1	1	3	2	1	4	4	4	2	3	3	2	3
	261	4		1	2	4	4	2	3	1	4	3	3	3	3	3	4	3	3	3	3	4	2	4	1	2	1	1	3	4	2	4	3	2	1	1	4	3	3	4	3	4	1	4	1	3	4	3	1
	262	4		3	4	4	1	4	1	1	4	4	2	4	3	1	1	3	4	4	4	3	2	4	1	3	1	3	4	2	1	4	1	4	3	3	4	4	1	2	2	4	3	1	1	4	1	1	1
	263	4		4	4	2	4	1	1	4	4	2	4	4	2	4	1	1	4	4	4	2	3	2	2	4	4	1	3	1	3	1	2	1	3	1	3	4	1	2	4	3	1	4	4	3	3	4	2
	264	4		4	2	2	1	4	4	3	4	3	4	1	4	1	2	4	2	1	1	2	2	1	1	1	3	3	2	1	3	2	4	1	4	2	4	3	2	1	4	2	1	3	2	4	1	1	4
	265	4		2	3	1	4	2	2	2	1	2	3	1	1	2	1	3	1	1	4	2	1	2	4	1	1	4	4	4	2	4	1	3	2	4	2	1	4	3	3	3	3	1	3	3	3	4	4
	266	4		3	2	3	3	2	4	2	4	1	3	4	1	4	2	4	3	3	1	3	3	1	4	4	3	2	3	3	3	2	2	3	4	3	2	1	1	3	2	3	3	4	3	4	2	3	1
	267	4		4	1	3	3	4	4	1	4	3	3	2	2	1	3	4	3	4	3	3	2	3	4	3	3	2	4	2	1	4	1	4	1	4	2	4	4	3	3	3	2	3	2	4	4	3	3
	268	4		2	1	4	1	4	4	3	2	1	4	4	3	2	3	3	3	4	2	1	1	1	2	4	3	1	3	4	4	1	4	1	4	4	1	1	2	2	2	3	1	4	4	4	1	4	3
	269	4		3	3	4	3	4	2	2	1	4	4	1	2	1	1	1	1	3	3	4	3	4	2	1	4	3	4	2	4	3	1	4	4	3	2	3	4	3	4	4	4	3	2	2	2	1	3
	270	4		1	4	4	4	2	1	1	2	3	1	4	2	4	1	1	3	3	2	4	4	4	2	3	1	3	2	4	1	4	3	1	1	1	3	1	1	1	2	3	1	4	2	1	2	1	3
	271	4		4	1	2	4	2	4	2	1	2	4	4	1	3	3	4	3	4	2	4	1	3	2	3	2	1	3	2	1	2	3	4	4	2	1	2	1	2	2	1	4	3	2	3	2	2	3
	272	4		2	4	4	4	4	1	1	3	1	2	3	1	3	1	3	3	3	1	3	3	1	2	1	4	1	1	3	4	4	2	4	1	1	1	2	3	3	3	1	3	1	4	4	4	4	2
	273	4		4	4	3	2	3	4	2	2	1	1	1	1	3	2	3	2	4	3	4	2	2	4	3	1	4	4	4	2	4	2	4	4	4	4	1	4	3	4	2	1	4	4	3	3	4	1
	274	4		3	3	3	4	1	1	1	4	2	4	1	4	3	3	3	2	2	2	4	1	4	4	1	3	1	3	3	2	4	4	4	1	4	1	4	4	2	1	2	1	4	2	2	4	1	2
	275	4		1	4	1	1	1	4	1	4	3	2	4	3	3	3	3	3	3	2	3	1	1	3	3	1	1	3	4	3	2	1	4	2	3	2	1	3	1	1	3	1	1	4	4	1	4	2
	276	4		1	4	4	4	3	3	4	1	2	4	4	1	3	3	3	1	4	4	2	2	4	2	3	1	3	4	4	4	2	3	4	1	1	3	2	2	1	1	2	1	3	4	4	1	2	2
	277	4		3	2	1	3	1	2	2	3	2	3	4	1	3	1	3	1	3	3	4	4	1	4	1	1	2	3	4	4	3	2	4	4	3	1	2	1	3	3	2	2	4	2	2	4	1	4
	278	4		1	3	4	4	3	4	2	1	2	4	2	4	1	1	3	4	1	3	4	3	3	4	2	4	4	4	1	3	1	3	3	3	3	4	3	3	4	4	3	1	2	1	2	3	4	4
	279	4		4	3	1	4	1	2	2	1	2	2	4	2	3	4	1	1	4	2	1	2	2	1	4	2	3	1	4	2	2	3	3	4	4	4	4	2	1	4	4	3	3	4	3	2	4	1
	280	4		3	2	2	1	3	4	3	3	4	3	1	4	1	4	2	1	4	2	1	4	4	1	4	3	2	4	2	4	1	4	1	4	4	3	1	1	3	4	2	1	1	3	4	1	3	4
	281	4		3	2	4	1	1	1	1	3	1	4	4	2	1	4	3	1	3	4	2	1	3	4	1	1	1	4	4	4	1	2	4	1	3	2	2	3	3	4	4	4	2	2	3	1	2	4
	282	4		2	4	1	2	4	3	1	4	1	2	1	1	1	2	4	1	4	4	4	1	3	2	3	3	1	1	1	1	2	3	3	3	4	1	1	3	1	2	4	1	2	3	3	3	3	3
	283	4		1	3	2	4	1	2	1	2	1	4	4	3	4	4	3	3	2	4	3	3	4	4	4	1	4	4	2	3	1	2	2	4	1	2	1	2	4	4	4	1	2	4	4	3	3	4
	284	4		3	4	2	1	2	3	1	1	2	3	3	1	1	1	3	4	3	1	4	2	4	3	4	3	3	4	4	3	1	2	3	4	3	4	1	3	1	4	3	3	1	1	1	1	1	3
	285	4		4	1	1	1	2	3	2	2	1	3	4	1	2	1	1	3	4	4	2	1	1	1	3	3	2	2	1	2	1	4	4	4	1	2	1	4	1	4	4	1	1	2	2	1	1	3
	286	4		1	2	3	4	3	4	3	4	1	1	1	2	2	4	3	3	1	1	1	4	4	4	1	1	2	3	4	3	3	1	4	2	4	2	2	2	4	3	2	4	4	2	4	4	1	1
	287	4		2	3	4	1	2	1	1	3	3	2	4	1	4	4	1	2	4	4	2	1	1	1	4	2	2	1	1	4	3	1	1	4	2	3	4	3	4	1	3	2	1	2	3	4	1	2
	288	4		2	3	4	2	3	2	4	2	4	4	1	2	3	4	2	2	4	4	4	4	4	1	3	1	4	1	1	1	4	3	1	4	3	1	2	1	1	4	1	4	1	4	2	1	3	1
	289	4		1	2	1	4	4	4	4	4	2	4	2	4	2	3	1	1	1	1	2	4	2	4	1	1	1	4	3	3	4	2	3	4	4	1	4	4	3	1	3	1	4	2	1	4	3	3
	290	4		2	4	1	4	1	4	2	1	4	3	3	2	4	3	4	4	1	4	2	3	3	3	4	4	4	1	1	1	2	1	3	3	2	3	2	3	3	4	1	3	3	3	3	2	2	1
	291	4		2	1	1	1	3	3	4	2	3	4	3	2	3	2	2	3	3	3	4	2	1	1	4	1	1	1	3	1	1	3	1	4	2	1	4	1	3	4	2	1	2	4	1	2	1	3
	292	4		3	1	3	1	4	1	4	2	4	1	3	2	1	2	2	4	1	4	4	4	3	4	3	3	3	4	3	1	3	1	3	4	3	2	2	1	4	3	1	3	4	2	4	4	3	2
	293	4		4	3	3	1	2	4	1	4	3	1	4	3	4	3	1	4	4	4	4	1	4	4	4	1	2	1	4	4	3	1	2	3	3	3	2	4	4	3	3	1	4	4	1	3	2	3
	294	4		4	4	3	4	2	1	2	1	4	3	3	2	1	4	4	2	2	4	1	4	2	4	1	3	3	3	4	4	2	3	4	3	1	1	1	4	4	3	2	3	1	1	1	3	3	4
	295	4		4	1	1	4	4	3	3	3	3	1	4	3	1	1	2	4	1	3	4	2	1	3	1	4	1	2	1	3	3	1	3	1	4	1	1	1	4	2	3	3	2	1	3	3	1	1
	296	4		4	1	4	4	4	3	1	4	2	3	4	4	1	2	2	4	4	4	4	3	4	1	1	3	3	4	4	1	2	2	2	1	2	4	4	3	3	4	2	3	4	2	1	2	1	1
	297	4		4	2	3	4	2	4	1	1	1	1	2	2	1	4	3	3	3	3	3	4	3	1	4	4	4	4	2	1	4	3	1	1	4	4	2	4	4	2	4	1	3	3	3	1	3	4
	298	4		3	2	4	4	1	4	1	3	3	4	1	4	4	1	4	3	4	3	1	3	1	4	1	2	4	3	1	2	3	2	4	2	4	2	2	4	4	2	1	1	1	1	4	3	2	1
	299	4		3	3	3	3	3	2	3	1	4	1	3	2	3	3	4	1	2	3	2	3	4	4	2	2	1	3	1	4	3	3	1	4	4	4	3	1	1	1	1	2	4	1	4	4	4	4
	300	4		2	3	4	3	2	4	1	4	1	3	2	3	4	4	3	2	3	3	4	1	4	1	3	1	4	2	1	3	2	1	4	4	3	1	1	4	4	1	4	4	2	4	4	3	2	2
				4	2	4	4	4	2	1	1	2	1	3	3	4	2	3	2	1	3	1	1	1	3	2	1	1	4	4	2	4	3	2	2	4	4	2	3	2	3	1	3	4	1	4	3	4	3
				4	4	4	4	4	4	3	4	4	1	2	1	4	1	4	4	4	1	1	1	3	2	3	4	2	3	1	4	4	1	1	3	1	2	3	4	4	4	3	1	4	1	3	1	2	3
				1	2	1	3	1	3	2	2	1	3	3	2	4	1	1	2	4	3	2	2	4	2	4	2	1	1	4	1	2	4	1	2	4	2	3	1	2	4	1	4	4	2	2	4	3	3
				3	1	1	4	2	4	3	1	4	1	1	2	2	4	4	1	1	4	1	3	4	3	1	1	1	4	1	4	4	4	1	1	4	1	4	3	3	2	4	2	4	1	4	4	4	1
				1	1	1	4	1	2	3	3	3	4	4	1	1	4	2	1	3	2	1	1	2	4	4	2	3	3	2	2	2	1	1	4	2	1	1	2	3	1	4	1	2	4	2	3	2	4
				4	2	4	1	2	2	2	1	2	3	3	2	2	3	3	1	4	1	4	4	3	3	1	2	3	4	3	1	3	1	2	1	2	2	4	1	2	3	4	4	4	4	4	3	4	1
				2	1	2	3	4	4	1	4	1	4	2	4	2	1	3	3	1	2	3	4	1	1	2	2	2	4	4	2	2	2	3	4	1	4	4	4	4	3	3	4	3	3	2	4	3	3
				3	1	4	1	3	4	1	4	2	4	4	2	3	4	4	4	2	1	4	1	2	1	2	2	1	4	3	4	3	3	4	4	4	3	2	1	4	3	4	3	3	3	2	3	1	4
				4	4	2	4	3	3	4	2	3	2	4	2	3	3	3	1	3	4	3	1	4	1	2	1	2	4	1	1	4	3	3	2	2	3	3	2	2	2	1	3	4	1	4	4	1	2
				1	4	4	1	3	3	3	1	4	3	2	2	3	3	4	2	2	1	1	2	4	1	1	4	2	4	3	1	1	4	4	4	1	4	4	4	1	4	2	4	3	4	4	4	3	3
				3	4	3	4	1	1	4	2	1	4	4	1	2	4	1	3	4	3	3	2	4	1	4	1	3	4	4	1	2	1	3	2	2	1	4	3	2	4	4	1	4	2	4	3	1	4
				2	1	4	4	2	2	1	3	1	3	2	4	4	1	2	2	3	4	3	3	4	1	4	3	4	4	4	3	2	2	3	4	1	2	4	4	3	1	4	1	4	2	3	2	1	4
				4	2	4	1	1	4	4	3	3	1	4	4	3	2	3	1	2	1	3	2	3	3	1	4	3	2	2	1	3	2	4	4	3	4	1	1	1	3	2	1	3	3	4	1	3	3
				3	1	4	4	2	4	1	2	3	1	3	4	4	3	2	1	4	3	1	1	3	1	4	1	4	2	2	4	1	3	4	1	3	1	2	4	1	3	3	4	3	3	4	2	1	1
				1	3	1	1	2	3	2	4	2	2	4	3	1	1	3	3	2	4	3	3	4	2	4	4	1	3	4	1	1	3	3	1	1	1	4	4	4	4	3	4	2	3	1	3	3	4
				4	4	1	1	1	1	1	2	3	2	4	3	4	1	4	3	3	1	4	4	1	2	2	1	4	3	3	1	3	4	3	4	2	4	4	4	2	4	2	3	2	4	3	3	1	3
				1	4	4	2	3	4	4	4	1	2	1	4	3	1	4	3	1	1	4	1	1	3	2	2	3	3	4	1	1	1	2	3	4	4	3	2	4	3	4	3	1	4	2	4	4	4
				3	4	4	2	3	1	4	1	4	4	4	4	3	1	3	3	4	3	2	2	2	4	4	1	4	2	2	4	1	3	2	3	4	1	3	1	4	4	1	2	3	3	2	2	3	1
				4	1	2	4	4	4	2	4	4	1	2	2	3	4	3	2	3	1	3	2	4	4	4	2	1	2	4	1	4	3	4	1	1	4	4	1	1	2	1	1	3	2	3	3	4	3
				2	3	3	3	4	4	4	1	3	3	4	4	3	4	4	3	1	2	3	4	4	3	1	4	1	1	1	3	1	3	4	4	1	2	1	3	3	1	2	4	4	1	1	3	3	3
				2	4	4	3	1	2	3	3	1	4	4	4	1	2	4	3	3	1	4	4	4	3	2	2	4	2	2	4	2	3	1	4	4	3	4	1	1	4	4	4	1	4	2	4	4	3
				2	2	2	4	2	3	4	1	3	2	2	1	1	4	3	4	3	4	2	1	3	1	4	4	2	4	2	1	3	3	1	3	4	4	1	3	3	3	3	4	4	1	3	4	2	2
				3	4	1	1	4	3	3	4	4	4	4	3	2	2	3	2	4	3	1	4	1	1	3	3	4	3	1	4	4	1	1	2	1	4	2	1	2	4	2	1	4	1	4	4	1	1
				4	3	2	1	2	4	4	3	3	4	4	3	3	1	1	3	3	4	2	3	4	4	4	3	2	3	1	3	1	4	4	3	1	3	4	1	4	3	1	3	3	4	4	4	3	3
				2	4	2	3	4	4	3	4	1	1	1	2	4	2	1	2	1	4	4	3	4	1	3	3	3	2	3	3	4	4	4	4	4	3	1	1	4	4	1	3	4	1	3	3	4	1
				3	3	3	1	1	4	2	2	3	4	1	1	2	4	2	1	1	3	1	1	1	4	1	4	1	1	2	3	1	2	1	4	4	1	4	1	4	3	4	3	4	2	3	1	2	2
				4	2	1	4	4	4	3	4	4	1	4	1	3	3	2	1	2	3	3	3	2	2	2	3	4	3	4	4	2	4	1	1	1	1	2	4	2	3	1	3	3	2	4	2	1	2
				4	4	1	2	4	4	1	3	4	3	4	4	3	3	3	1	4	2	1	1	4	1	4	3	1	3	1	4	4	4	3	1	1	4	1	3	3	1	3	4	1	2	3	3	1	4
				3	3	2	3	4	2	3	1	2	4	4	2	4	4	2	4	4	2	2	4	1	1	4	4	3	2	2	2	4	4	4	1	1	1	2	1	2	1	1	3	4	2	1	4	4	1
				1	1	2	2	4	1	4	1	4	3	2	1	1	4	4	4	4	1	1	4	4	1	4	3	3	2	2	2	4	1	3	2	1	4	3	3	3	3	4	2	1	2	1	3	1	4
				1	3	1	2	4	4	1	2	4	3	4	3	3	3	1	2	1	3	2	2	4	3	1	3	3	1	2	1	3	3	4	4	4	2	3	3	3	2	4	3	3	3	3	2	1	1
				2	4	4	3	1	3	3	3	3	2	4	4	3	4	2	1	1	2	4	3	1	1	1	3	1	1	3	3	2	1	1	1	3	4	3	1	3	4	4	3	3	3	4	4	4	4
				2	1	4	4	4	1	4	1	4	2	3	2	2	3	4	2	4	3	2	3	2	4	1	3	3	2	3	1	1	2	3	4	4	3	2	2	1	4	2	4	3	2	3	3	4	2
				2	3	1	2	3	1	3	2	4	2	4	1	3	3	2	1	4	4	2	3	4	3	3	2	3	3	3	2	3	1	1	1	1	1	4	4	2	4	3	2	1	2	4	2	2	4
				4	1	2	2	4	2	1	1	4	3	4	4	3	4	3	4	3	3	4	4	4	4	1	4	4	1	2	3	1	3	3	1	3	2	2	1	2	3	3	2	1	4	1	4	4	1
				3	4	1	1	3	2	4	4	2	1	1	1	4	2	1	4	3	1	1	4	2	1	3	4	3	1	3	1	3	3	1	3	3	2	3	1	2	4	1	2	2	4	4	4	3	4
				2	1	4	2	4	3	2	1	4	1	3	1	2	4	2	4	1	4	4	4	4	3	2	4	4	4	1	4	4	3	1	1	3	3	3	4	1	4	1	3	4	3	4	4	1	3
				2	1	2	2	3	4	4	1	4	2	2	1	3	4	2	4	4	2	4	3	1	3	1	1	4	4	4	1	3	1	3	4	4	4	2	4	4	1	3	2	2	1	3	2	1	3
				2	3	2	1	3	1	1	1	2	3	1	4	3	3	3	4	4	1	4	1	1	4	2	3	1	1	2	1	4	3	3	1	4	1	4	4	4	3	4	3	1	2	3	1	3	4
				4	1	2	3	3	4	2	1	3	4	3	2	3	3	1	3	1	2	3	2	1	4	4	1	2	2	3	2	2	3	2	4	3	2	1	2	3	4	3	1	3	2	3	4	4	1
				4	4	2	2	1	3	1	2	4	2	4	4	2	4	2	3	3	4	3	4	1	2	3	3	1	3	1	2	3	4	3	1	2	3	1	1	3	4	1	4	2	4	4	2	4	3
				3	2	3	4	1	2	1	4	1	3	3	4	3	2	1	2	2	3	1	1	3	1	3	2	1	2	3	3	2	3	2	3	3	3	2	2	1	2	2	4	1	4	3	3	1	4
				3	1	3	3	4	1	1	4	1	2	2	4	4	2	3	4	4	3	3	1	2	4	4	2	3	2	2	1	4	4	4	1	2	4	1	3	4	1	4	3	1	2	3	1	4	1
				2	2	1	1	3	3	2	2	4	4	1	3	4	4	4	3	1	4	2	4	4	3	4	3	4	4	4	2	4	2	4	4	2	4	1	3	1	2	3	1	4	4	2	2	3	1
				4	4	1	4	3	3	1	3	1	1	3	2	1	1	2	2	1	3	3	1	4	4	1	2	1	3	3	1	1	3	2	1	1	1	4	4	4	2	4	3	1	3	1	4	3	2
				4	2	1	1	3	3	1	1	3	4	3	4	1	3	1	3	1	4	3	1	3	4	4	1	4	4	2	2	4	4	4	4	1	1	2	4	3	4	4	2	3	4	3	4	4	4
				3	4	1	2	3	4	3	1	4	3	2	2	1	4	4	3	4	4	4	2	1	4	2	4	1	3	4	3	2	3	4	3	1	1	2	3	4	1	3	2	4	2	3	3	2	3
				1	3	4	4	3	3	4	3	3	3	1	4	4	4	4	1	2	1	3	4	2	3	4	2	4	3	3	3	2	2	1	1	4	1	1	2	4	4	3	3	4	2	1	1	3	1
				1	2	1	4	3	3	4	4	2	2	1	4	3	2	2	4	2	2	2	4	4	1	1	1	4	1	1	4	2	4	4	4	1	3	3	3	3	1	3	3	1	3	4	3	1	1
				1	1	1	4	1	2	1	1	1	1	2	1	4	4	4	4	4	4	1	4	1	3	3	4	3	1	2	3	3	2	4	1	3	4	1	3	2	1	3	4	2	3	1	4	2	1
				2	1	4	2	4	2	1	1	1	4	4	3	4	1	4	3	1	1	2	1	1	3	4	2	3	3	4	4	2	1	4	3	1	1	3	3	3	1	4	1	1	1	3	2	3	2
				1	4	4	3	3	3	3	4	4	1	4	4	1	1	4	3	2	2	4	1	2	1	4	2	4	2	4	2	1	4	3	2	4	4	4	3	4	1	2	4	1	4	2	4	4	1
				3	3	2	3	4	3	3	2	4	1	4	3	4	4	3	1	4	3	4	1	3	1	3	4	4	1	4	3	3	3	1	4	3	3	4	1	3	1	2	2	4	4	1	1	1	4
				2	2	4	2	4	2	4	4	4	4	1	3	4	3	4	3	4	4	4	1	3	3	1	3	3	3	1	3	4	1	3	4	1	1	4	4	4	1	1	4	1	4	4	2	3	1
				1	2	3	3	3	4	4	1	1	1	3	4	2	2	1	3	3	2	4	1	3	4	3	3	3	4	3	4	3	3	3	1	1	4	4	2	1	1	4	4	4	3	2	4	4	4
				3	3	3	3	1	2	4	3	4	1	4	4	3	4	2	3	2	4	3	1	4	3	4	1	2	1	1	1	4	3	1	4	4	2	4	4	3	3	2	4	3	2	3	3	1	3
				4	2	1	4	2	4	2	4	3	4	4	3	1	1	2	3	1	4	4	2	3	4	3	2	4	1	1	1	4	4	1	3	1	3	4	3	1	4	3	1	2	2	2	3	2	3
				3	3	1	4	3	4	3	1	2	2	4	2	1	1	3	3	3	1	2	2	3	3	3	3	4	2	4	1	2	3	4	4	4	3	4	4	2	4	3	4	3	4	2	3	4	1
				3	2	3	1	3	3	4	4	2	4	3	1	4	1	3	1	4	4	3	2	4	1	4	4	1	1	4	3	3	4	4	3	1	1	4	3	4	4	2	1	1	4	3	3	2	4
				4	3	1	4	3	4	4	1	2	3	1	4	4	1	2	1	4	4	1	2	1	4	2	3	4	2	4	2	4	4	3	1	1	4	4	3	4	3	2	2	4	1	4	4	1	2
				1	4	1	2	3	4	4	3	3	2	2	1	4	1	1	3	3	2	3	1	4	3	3	3	2	2	1	1	2	4	1	1	1	3	2	4	4	1	4	1	2	1	1	1	1	4
				4	3	3	1	3	3	4	2	3	1	3	1	1	4	1	4	1	4	4	3	4	2	4	1	4	2	4	3	4	3	3	3	4	2	3	4	2	4	4	4	3	1	1	1	1	4
				3	4	4	2	4	1	3	4	1	1	1	3	4	1	4	4	4	3	1	4	2	2	1	3	3	4	4	2	4	4	1	1	2	2	4	3	1	3	3	3	2	4	1	2	1	4
				2	3	1	4	4	3	4	2	4	2	1	3	1	1	1	1	1	3	1	3	1	4	2	3	1	3	3	4	2	4	2	2	3	1	4	4	1	3	3	1	1	2	1	1	3	2
				3	1	1	4	4	2	4	4	3	3	4	2	3	2	3	1	1	1	2	4	1	3	3	4	3	1	1	3	1	3	2	2	4	2	4	4	3	2	3	1	4	3	1	2	1	1
				4	3	4	3	3	1	4	3	2	2	4	1	4	1	4	4	4	4	3	3	2	3	2	3	3	1	3	1	2	2	3	1	1	3	4	2	3	1	2	4	4	2	3	2	3	2
				3	4	4	1	4	3	1	1	4	1	2	3	3	4	3	1	3	1	1	3	1	1	4	1	4	4	1	3	4	2	1	3	3	3	2	4	2	2	1	4	3	2	4	3	4	1
				4	1	4	3	4	3	4	2	4	1	1	3	4	1	1	1	3	4	4	2	2	3	3	2	1	1	3	4	4	4	3	4	4	4	4	3	2	3	1	4	3	1	2	4	1	3
				1	2	3	2	2	3	4	1	1	4	4	2	4	2	3	4	4	4	1	3	2	2	3	2	2	4	4	3	4	4	4	1	2	4	4	3	4	4	4	4	4	4	1	3	4	4
				4	4	3	4	4	3	4	1	4	3	4	1	4	2	3	4	1	3	4	4	4	1	4	3	4	3	3	1	2	1	2	4	3	3	3	2	4	4	3	1	4	3	3	3	3	4
				4	2	3	2	2	3	1	2	3	4	4	1	3	2	1	1	1	4	1	3	4	1	1	1	3	4	4	3	4	4	1	4	4	2	1	1	4	3	3	4	3	3	2	1	1	3
				4	2	3	2	2	3	1	4	4	1	4	1	2	2	2	2	3	2	4	1	3	1	3	4	3	1	4	4	2	1	3	1	1	3	1	3	4	3	4	3	4	3	1	1	1	2
				1	3	4	1	4	3	4	4	4	1	2	1	4	4	1	4	4	2	3	2	4	4	3	4	4	1	3	4	3	2	2	4	1	4	3	3	4	3	4	1	3	3	1	1	3	4
				1	1	2	1	2	2	3	3	3	4	4	1	3	3	4	2	2	2	2	2	2	1	4	4	4	4	4	1	2	3	4	2	3	3	4	3	4	4	4	4	3	1	4	4	3	3
				4	4	1	4	4	4	4	1	4	3	1	3	4	2	3	1	3	4	3	2	1	4	1	3	3	3	3	2	2	2	2	4	4	4	4	1	1	4	4	1	2	2	1	2	4	3
				1	3	3	4	1	4	1	4	3	3	1	1	3	2	4	1	2	1	3	2	3	4	4	3	2	4	2	4	1	1	1	3	3	3	1	4	2	2	3	1	4	2	3	1	4	4
				4	3	3	4	1	1	1	1	3	4	2	3	2	1	4	4	1	3	2	4	2	1	2	4	4	1	1	2	2	4	1	2	4	1	3	1	2	2	4	4	2	4	4	3	1	4
				1	3	4	1	1	1	1	1	3	4	3	2	2	2	1	3	4	2	3	1	2	1	3	4	1	1	3	3	3	4	2	1	4	1	3	2	3	4	1	1	2	1	4	1	4	1
				4	2	4	2	3	3	4	4	4	4	3	1	2	3	2	3	3	3	1	3	3	4	3	1	4	4	4	2	2	4	4	1	3	2	4	2	1	1	1	1	1	2	4	1	3	4
				3	3	1	2	2	4	3	3	1	4	2	3	2	3	4	3	1	1	4	1	4	3	4	1	1	4	3	2	4	1	1	4	2	4	4	1	3	3	1	4	4	4	3	4	3	4
				3	3	1	2	3	1	2	1	3	2	3	1	1	1	4	1	1	4	4	4	3	1	3	1	4	2	1	1	4	2	3	1	4	3	4	2	4	4	3	4	1	1	3	1	2	4
				4	4	1	2	4	1	1	4	4	4	2	1	3	1	4	3	4	2	1	4	3	4	2	1	2	4	3	2	1	2	2	1	2	3	1	2	1	4	4	1	1	4	2	4	4	3
				3	2	1	2	3	1	1	4	2	4	3	4	2	3	1	2	3	3	2	4	3	1	2	4	4	1	2	3	1	3	2	1	4	1	4	4	2	2	4	2	3	3	1	3	4	2
				3	2	4	1	1	2	3	1	4	1	4	4	4	1	4	2	3	3	4	4	4	4	1	3	4	3	4	1	2	3	3	4	1	1	1	4	3	2	4	2	4	1	2	3	1	4
				4	3	4	1	4	3	2	3	1	3	4	1	3	4	3	4	1	1	1	4	4	2	3	4	3	3	1	3	1	1	1	4	1	4	2	4	1	4	3	3	3	2	4	4	1	3
				1	4	1	4	2	3	1	1	1	1	4	1	1	4	1	3	2	2	4	4	4	1	4	1	4	4	3	1	2	2	3	4	1	4	3	3	4	1	1	2	4	3	3	1	1	4
				1	2	3	1	2	3	3	4	1	4	2	2	4	3	1	2	1	1	4	2	4	1	3	3	4	4	2	3	3	3	1	1	4	2	3	4	1	1	4	3	4	1	3	1	3	2
				1	3	3	4	2	4	1	4	1	1	2	3	3	3	4	4	3	3	2	4	4	4	1	3	2	2	1	1	4	4	4	3	3	4	1	3	3	3	1	4	3	2	4	4	3	1
				3	4	1	2	2	4	1	4	4	2	2	4	4	3	4	3	3	3	2	2	2	1	4	4	4	4	3	1	4	4	4	1	4	2	3	4	1	4	1	2	2	3	3	3	1	2
				4	1	4	1	3	2	2	4	1	1	4	4	3	4	3	2	1	3	4	3	1	2	4	2	3	4	3	1	4	3	1	1	2	4	4	3	2	4	4	3	3	3	2	4	3	3
				2	1	4	1	1	3	3	4	3	1	3	1	4	2	1	3	3	1	4	2	3	4	4	1	2	4	3	1	3	4	2	2	2	3	4	4	4	3	1	3	4	1	3	4	3	4
				4	1	4	2	1	4	3	2	1	3	1	1	2	3	2	3	1	1	2	1	4	4	2	1	1	1	1	3	4	1	4	4	4	3	4	2	4	1	3	1	4	4	2	4	3	2
				3	2	4	3	2	3	1	1	1	3	3	4	3	1	3	3	4	4	1	3	1	3	3	4	1	3	1	1	3	1	4	4	2	2	3	3	3	2	4	4	3	2	4	1	1	3
				4	4	2	4	4	2	4	1	1	2	4	4	1	1	4	1	1	3	4	4	3	3	4	1	1	4	1	2	3	1	4	4	1	2	4	1	2	4	1	3	2	4	2	3	4	3
				1	1	4	2	4	3	1	1	2	4	2	4	4	1	3	3	3	2	4	1	2	3	4	4	4	3	4	3	1	2	3	1	2	1	3	3	1	4	1	4	4	2	3	2	4	1
				4	3	3	1	3	4	1	3	4	4	2	2	1	2	2	4	4	2	4	3	3	3	4	2	1	4	3	4	1	3	1	4	3	1	2	3	1	4	4	1	1	1	1	1	2	4
				1	4	2	2	1	1	3	2	2	3	4	3	3	4	3	4	4	3	4	4	1	2	4	4	2	1	3	4	1	4	4	4	3	1	2	4	3	2	4	3	1	2	4	4	3	4
				1	4	1	3	4	1	4	3	2	2	4	3	4	3	4	2	4	2	1	2	3	2	4	3	1	3	1	1	2	2	3	1	4	4	4	4	3	1	4	3	4	2	4	1	2	4
				3	2	2	3	2	4	4	3	2	3	4	4	1	2	3	3	4	3	3	1	4	3	3	1	2	1	2	1	3	4	3	4	2	2	1	2	4	2	2	3	2	3	2	4	4	3
				2	4	3	1	1	4	4	4	4	1	1	1	2	2	4	3	1	4	4	1	2	1	4	1	1	3	4	3	3	3	1	1	4	2	2	2	4	1	2	4	2	4	2	1	3	4
				3	4	1	1	3	4	4	3	1	4	3	1	4	1	4	1	4	2	4	1	4	1	3	3	4	3	1	3	4	2	1	3	1	1	4	3	3	3	4	3	1	1	4	1	3	2
				3	1	3	4	1	4	1	1	2	2	2	3	2	4	4	1	1	4	4	1	2	3	4	2	2	1	4	4	2	3	4	2	4	3	2	3	1	2	1	1	4	3	3	1	3	3
				4	4	4	3	2	4	1	3	2	2	1	1	3	1	4	1	3	2	2	3	1	4	1	1	1	1	3	3	4	2	1	2	4	3	2	1	4	3	1	2	4	4	1	2	2	2
				1	4	4	1	4	4	1	3	3	2	4	1	1	3	4	4	4	4	2	1	4	3	3	1	3	4	4	4	4	4	1	1	1	2	3	3	2	3	2	1	1	1	1	3	1	3
				4	1	2	4	3	4	4	4	1	4	3	2	1	4	1	4	1	1	3	1	4	4	4	1	2	3	3	4	4	3	1	1	2	2	1	2	1	3	4	3	1	3	2	4	3	1
				2	4	3	2	1	4	4	4	3	3	1	1	4	2	4	1	3	2	1	1	2	4	1	4	1	3	3	3	1	3	1	3	3	4	4	3	2	3	1	2	4	2	3	4	1	3
				4	2	4	2	2	2	2	4	3	1	1	1	1	2	1	1	2	2	3	3	4	2	2	2	3	1	4	4	1	2	4	3	3	1	2	1	2	1	3	1	4	4	4	1	3	1
				4	2	4	3	4	1	4	1	4	2	4	2	4	4	2	4	2	3	1	1	2	2	4	2	4	4	4	3	4	2	1	2	1	2	1	1	4	1	2	4	4	4	3	4	4	2
				4	4	1	1	4	2	2	2	4	4	4	2	3	4	4	2	3	4	3	1	1	4	4	3	4	1	2	4	2	1	2	3	1	1	4	2	3	1	1	2	1	1	3	4	3	3
				3	2	3	4	3	4	1	4	4	4	4	1	2	4	2	4	4	3	2	3	1	3	4	3	4	4	3	2	4	1	1	2	4	1	4	2	4	4	4	2	4	1	1	1	2	1
				2	4	1	3	4	3	1	3	1	3	4	4	3	2	2	1	2	4	4	3	2	1	2	4	2	3	4	3	1	3	4	4	2	2	4	1	1	1	1	4	4	1	4	3	1	4
				1	3	1	4	3	1	3	3	3	3	1	1	2	3	3	1	4	4	4	1	4	2	4	4	3	3	1	1	4	2	4	3	3	3	1	3	2	2	3	4	3	3	4	3	4	2
				1	4	4	2	2	2	3	4	3	2	3	4	1	1	3	4	1	2	1	2	3	1	3	3	2	3	4	3	1	1	4	1	4	2	1	4	4	4	1	3	4	4	3	2	2	3
				1	1	4	4	1	3	2	4	1	1	3	4	1	2	4	3	1	3	3	1	4	2	4	3	1	1	1	4	4	1	4	1	2	3	3	1	4	4	4	4	4	3	3	3	2	1
				4	4	2	4	4	3	4	4	4	1	3	4	4	4	4	1	4	1	3	3	4	3	2	2	3	4	1	2	2	4	4	4	1	3	4	3	2	2	2	3	4	2	4	1	4	4
				2	3	1	4	4	1	2	2	1	2	3	4	4	4	1	3	2	1	3	1	4	2	1	4	4	2	3	1	1	4	3	2	1	1	1	2	4	4	4	3	4	4	3	4	3	2
				3	4	3	3	3	3	3	3	2	3	4	4	3	4	1	1	3	4	1	3	3	3	3	4	4	4	3	4	1	2	3	4	4	3	4	2	4	1	1	4	4	2	4	4	4	3
				3	3	4	4	2	3	3	3	2	2	3	2	2	1	4	2	4	1	1	1	1	1	3	2	2	3	3	3	1	4	1	4	1	4	1	4	1	4	3	3	4	2	3	1	4	4
				4	1	4	1	4	3	2	4	4	1	4	3	1	4	4	4	3	4	2	1	4	1	4	2	2	4	2	2	2	4	1	2	2	3	2	4	3	3	3	1	1	3	4	3	3	1
				2	1	4	1	4	2	4	1	1	2	4	1	4	3	1	3	1	4	4	1	1	2	4	1	4	4	3	1	4	1	2	4	1	4	3	3	3	4	4	4	1	2	4	4	1	1
				4	3	3	4	1	4	4	1	3	4	2	1	4	3	2	1	4	4	2	1	1	3	4	3	1	1	4	4	4	4	4	4	3	2	4	2	3	2	2	3	4	4	1	3	2	4
				4	2	4	2	2	4	3	4	1	4	3	3	4	3	4	2	3	2	3	4	3	3	1	2	4	3	4	2	3	1	4	2	1	3	1	1	2	2	2	2	1	1	4	3	2	1
				3	1	4	3	4	3	4	4	2	4	1	3	4	1	4	1	1	4	4	4	4	4	2	2	4	2	2	1	3	2	3	4	4	3	2	3	3	4	2	1	4	1	3	1	4	1
				4	1	4	1	2	1	4	4	1	4	1	4	3	1	1	4	4	1	3	1	3	2	3	4	4	4	4	1	4	3	2	2	4	4	2	1	4	4	4	1	3	1	4	1	4	2
				3	1	3	3	4	2	1	4	1	3	2	2	3	1	2	3	3	3	4	1	3	4	4	2	4	4	1	2	4	4	3	1	3	4	3	4	4	3	4	3	4	2	3	4	1	4
				1	4	4	1	3	3	4	4	4	3	1	1	3	1	3	3	4	1	4	3	4	1	4	4	4	2	2	3	1	2	3	4	2	1	4	2	4	1	3	2	4	4	2	2	1	2
				1	4	2	3	2	3	4	4	2	2	1	2	3	4	3	3	1	3	4	3	1	1	4	2	3	1	3	1	3	4	1	3	4	4	3	4	4	4	4	2	2	2	1	4	4	1
				1	4	4	1	4	4	3	1	3	2	1	4	4	1	4	2	1	3	4	3	4	4	3	1	1	1	4	4	1	1	1	2	4	2	1	2	2	2	4	4	4	2	4	4	4	1
				3	3	1	4	4	2	2	4	3	3	3	3	1	3	3	4	3	4	1	2	1	4	4	3	4	4	4	4	1	3	2	3	3	2	2	4	4	4	3	2	1	1	1	1	2	3
				2	4	1	1	3	3	3	4	3	1	4	4	3	3	3	1	4	1	4	1	4	2	4	3	1	3	4	2	2	1	3	4	2	1	3	3	1	4	4	4	3	2	4	1	1	3
				1	2	4	3	1	1	2	4	1	2	4	1	1	3	3	1	1	3	3	4	3	4	3	3	1	1	2	1	4	3	2	3	2	2	1	1	4	1	4	3	3	1	1	4	1	1
				3	4	1	2	2	4	1	2	1	1	2	4	4	1	2	3	4	4	4	2	3	4	4	4	4	1	2	1	1	4	2	2	2	1	2	4	4	4	1	4	3	3	4	3	4	1
				1	1	1	4	3	2	1	4	4	1	1	3	3	1	3	1	4	3	4	2	2	2	4	2	4	2	3	3	1	3	3	4	1	4	4	1	3	1	3	1	4	1	1	3	3	2
				2	1	4	2	1	4	4	3	3	2	4	1	1	4	4	4	1	1	3	3	1	1	1	3	3	4	1	3	4	2	4	3	2	4	2	4	2	3	2	1	1	4	1	3	2	4
				1	4	2	1	2	4	3	2	4	2	1	3	2	1	4	4	4	3	4	2	3	3	4	2	3	4	4	4	3	4	4	1	2	3	1	2	2	4	4	3	3	1	4	3	1	1
				3	4	2	1	3	1	3	1	1	4	2	4	3	4	4	2	4	1	1	3	3	2	4	2	2	3	4	3	3	4	3	1	4	1	2	3	2	1	3	4	1	4	4	3	3	4
				1	1	3	3	4	1	3	1	4	3	1	3	4	1	3	1	2	3	4	3	4	4	2	1	1	2	3	4	4	2	3	4	3	3	1	1	4	2	3	3	4	3	2	4	2	4
				4	3	4	2	4	1	4	1	2	1	4	1	1	3	4	1	3	1	1	3	3	1	1	4	3	1	4	4	3	4	4	2	4	2	2	4	3	4	1	4	4	1	2	1	3	1
				4	3	4	1	2	4	4	3	1	1	2	3	3	2	1	4	4	4	4	3	3	3	1	2	3	4	3	2	1	4	2	1	2	3	2	4	3	4	3	4	1	1	2	2	3	2
				3	1	4	4	4	4	3	1	4	4	3	3	4	1	3	4	4	4	3	4	3	3	3	4	1	3	1	4	2	1	4	1	1	3	3	1	3	2	3	4	4	4	4	2	2	4
				1	4	3	3	2	4	3	4	4	2	2	4	2	2	1	3	4	1	2	4	4	4	3	4	4	3	1	4	4	3	4	4	4	4	3	4	2	3	1	4	1	1	1	4	4	2
				3	3	4	2	1	2	4	2	2	3	4	2	2	3	3	2	3	4	4	2	3	4	4	1	4	1	1	4	3	1	4	2	1	4	1	3	1	2	1	2	4	3	4	4	2	3
				3	3	4	4	3	4	3	1	2	4	3	4	1	1	4	4	2	2	3	4	4	4	1	3	4	1	1	2	1	4	2	1	3	4	1	4	3	4	3	1	1	4	4	3	4	4
				1	2	4	1	3	1	1	3	4	2	2	1	2	1	4	4	3	3	2	4	2	1	3	4	4	3	1	4	1	3	3	2	4	1	4	2	2	2	4	1	1	1	4	4	4	1
				3	3	3	2	2	3	3	4	2	3	2	4	1	4	1	1	3	1	1	3	2	4	3	2	3	4	2	3	3	3	3	4	2	4	3	1	1	2	4	1	4	4	4	1	2	2
				3	4	4	1	3	4	4	1	1	3	3	4	4	1	2	4	1	2	2	3	3	3	3	1	2	3	1	3	2	2	1	3	3	4	1	2	4	4	3	2	3	3	3	4	4	4
				2	3	4	4	2	1	4	4	3	4	2	3	2	2	2	4	3	1	4	1	4	2	1	4	1	4	1	4	3	1	2	4	3	3	3	2	1	3	1	2	2	4	1	4	1	3
				2	4	2	4	4	3	3	1	3	4	1	3	3	1	4	3	3	2	1	4	4	1	1	3	4	1	2	4	2	4	3	4	1	2	3	1	3	1	4	4	4	3	1	1	3	3
				3	3	4	2	4	3	3	4	1	3	2	3	4	1	4	4	3	4	4	4	4	1	2	3	3	4	3	1	1	2	2	1	4	1	4	1	1	1	2	3	4	4	4	1	1	3
				4	4	4	2	3	1	2	1	3	2	1	1	4	4	3	4	2	1	3	2	4	4	3	4	3	4	3	2	2	1	4	3	4	4	2	4	1	2	3	1	3	3	3	4	1	4
				3	3	1	1	1	2	4	2	3	1	1	2	1	2	3	4	4	1	1	4	4	1	4	2	4	2	3	2	3	2	3	2	4	3	3	3	3	4	3	4	1	3	2	4	3	4
				3	3	3	1	1	1	1	2	3	2	3	4	3	1	1	3	1	2	4	3	4	3	4	2	2	1	1	1	1	3	2	2	3	2	4	3	1	4	1	1	4	4	2	3	2	3
				4	1	3	4	3	1	4	4	4	4	3	4	3	3	2	4	2	4	3	4	2	3	3	2	3	1	3	3	3	4	3	4	1	4	4	2	2	3	4	3	2	4	3	3	2	2
				1	4	3	4	3	2	3	2	3	1	3	3	1	3	2	3	2	3	4	3	1	2	2	4	1	2	2	2	2	1	3	2	3	4	3	4	2	2	1	4	1	4	2	3	3	3
				2	1	1	4	4	3	3	3	1	3	1	1	4	4	1	3	4	2	3	4	4	3	2	3	4	3	4	2	4	2	1	3	4	4	3	4	4	4	1	4	1	3	1	1	4	3
				1	1	2	4	3	3	3	1	4	3	4	1	1	1	1	2	2	3	1	3	4	4	3	1	3	4	2	2	4	3	4	4	4	1	3	1	1	2	2	4	3	4	4	4	4	3
				4	1	4	4	2	2	4	1	3	1	4	2	4	2	3	1	3	2	4	3	4	4	4	3	2	1	1	2	1	3	2	4	1	3	4	2	4	4	4	3	1	1	2	4	3	2
				1	4	3	4	4	1	3	3	4	4	1	4	3	4	3	2	3	4	4	3	3	1	1	3	4	3	1	3	2	3	4	4	2	1	3	3	2	3	4	1	2	1	3	3	4	1
				3	3	1	2	2	2	1	1	2	2	4	3	1	1	4	2	4	3	3	4	1	2	1	4	1	3	1	2	1	1	4	3	3	2	2	2	2	1	3	3	1	4	4	4	1	2
				4	4	4	1	2	1	2	1	4	4	4	1	2	3	1	1	1	2	4	3	4	3	1	3	3	3	1	2	4	2	3	3	4	3	4	1	1	3	4	3	1	3	3	4	3	4
				1	1	4	3	1	1	2	1	1	4	2	4	2	1	2	4	1	1	4	2	4	3	1	4	3	3	1	3	3	4	4	4	1	2	1	1	4	4	1	4	1	3	4	2	4	1
				3	2	4	1	1	3	1	1	3	2	3	3	4	3	2	3	1	2	1	4	3	4	4	4	3	3	2	2	4	1	2	4	4	1	4	3	4	3	3	4	3	3	2	2	1	4
				2	3	1	3	4	4	2	1	3	3	3	2	4	4	1	1	3	2	3	3	3	3	1	1	4	1	3	4	4	3	3	4	2	1	2	2	1	2	1	3	4	4	2	4	2	4
				4	2	4	4	4	3	4	2	4	4	2	3	3	3	1	1	3	1	2	2	3	3	1	4	4	4	1	3	2	2	1	4	2	4	3	3	4	3	3	1	1	4	3	3	4	3
				2	1	1	3	4	1	2	1	1	4	1	3	1	4	1	3	3	4	2	1	1	3	4	3	1	3	3	4	1	3	1	2	3	1	3	1	3	4	4	4	3	1	4	3	4	1
				4	1	3	2	3	3	2	2	4	3	4	2	3	4	3	1	2	3	2	3	1	2	3	1	3	2	3	1	4	1	4	4	4	4	3	4	2	4	1	3	2	4	3	2	1	4
				4	3	3	4	1	1	3	4	1	1	4	1	3	2	4	3	2	1	1	1	3	2	1	1	3	4	1	1	3	1	2	2	2	2	4	1	4	2	3	1	4	4	4	4	1	3
				3	4	2	3	1	4	3	4	3	4	2	1	4	2	4	1	1	3	4	4	3	2	3	4	3	4	4	2	3	3	3	1	2	1	4	3	4	4	4	2	4	2	4	1	3	2
				3	1	1	4	4	1	1	2	4	1	3	1	1	3	4	3	2	3	3	3	1	4	3	3	1	1	4	3	4	4	1	2	4	1	3	1	3	4	3	4	4	4	2	3	3	1
				4	4	4	1	2	2	1	2	3	3	1	1	4	4	3	3	1	1	2	4	1	1	1	4	1	4	4	3	3	3	4	2	3	3	1	3	4	4	2	4	4	3	4	1	1	2
				1	3	2	3	3	2	4	4	4	3	4	2	3	1	4	3	2	4	1	2	2	1	4	3	4	4	4	4	1	3	1	3	2	1	1	2	1	4	2	1	4	2	1	1	3	4
				4	1	2	3	3	1	3	4	3	4	1	4	4	1	2	1	3	1	3	3	3	4	3	1	4	1	1	1	1	3	4	3	2	3	4	4	1	4	2	3	1	2	4	4	4	4
				4	1	2	1	3	4	3	1	1	1	4	4	1	2	4	4	4	4	1	3	3	3	1	3	4	4	4	1	3	1	3	4	1	3	4	4	1	1	1	2	3	1	4	3	1	1
				4	3	2	3	2	1	4	1	3	4	4	4	1	3	4	4	4	3	4	4	4	1	2	4	1	3	3	1	4	1	2	1	4	2	2	4	1	3	2	2	1	3	1	2	3	4
				4	4	4	4	4	3	3	4	2	2	3	3	2	4	1	4	2	3	3	1	1	3	4	3	1	4	3	1	4	3	1	2	2	3	3	3	1	3	1	2	1	1	1	4	2	1
				2	4	1	3	4	2	4	3	1	2	2	4	1	2	1	1	2	2	2	4	4	4	1	1	3	1	2	1	2	2	1	1	1	1	2	4	4	4	1	3	3	1	4	3	3	1
				3	2	1	4	4	3	3	1	3	4	2	2	1	4	3	1	2	4	3	3	1	3	1	3	3	3	4	4	1	1	4	4	1	3	2	1	1	2	2	4	4	3	4	4	4	3
				4	1	3	4	4	2	3	1	3	4	2	2	3	4	2	2	1	4	2	1	2	1	1	3	1	2	4	4	1	3	1	3	3	1	1	4	4	4	3	2	1	2	3	1	3	1
				2	4	3	4	3	4	3	1	1	4	1	4	1	4	2	3	4	3	3	3	4	3	4	4	3	4	1	3	3	3	1	4	4	1	4	2	1	3	4	1	4	1	3	4	4	4
				3	4	1	4	1	4	2	1	1	3	2	1	2	1	1	4	3	1	2	2	3	4	1	1	4	2	1	2	1	4	1	3	4	4	3	1	2	3	4	1	3	1	3	4	2	4
				4	2	1	2	1	2	4	1	3	4	4	2	3	4	4	3	4	2	3	4	1	1	4	4	4	2	1	2	4	4	2	3	3	4	2	3	1	4	1	4	4	3	3	1	2	1
				2	3	1	3	2	4	2	3	1	4	3	1	3	3	2	3	4	3	1	2	4	1	3	3	1	2	3	1	2	3	4	2	2	2	4	3	3	1	1	3	2	3	1	1	4	3
				3	2	1	1	1	3	2	1	4	3	2	4	4	3	3	2	3	4	3	3	1	4	1	4	1	3	4	3	4	1	2	1	4	1	3	1	1	1	1	4	4	2	4	3	4	2
				4	3	3	4	4	2	4	3	3	3	4	3	2	3	4	4	1	1	2	3	1	2	4	2	4	1	3	1	2	1	3	2	3	1	3	3	1	1	2	1	2	1	1	4	3	3
				2	1	4	2	3	3	1	4	4	4	1	2	3	2	4	3	1	4	4	1	2	4	4	1	1	3	4	1	1	1	3	3	1	1	2	2	4	1	1	1	4	2	4	4	4	3
				1	3	2	4	4	3	1	1	3	1	3	4	4	1	3	2	1	2	2	2	2	1	4	1	3	2	4	4	2	3	4	3	2	4	3	1	4	4	2	4	2	2	2	1	3	3
				3	4	2	1	1	4	2	3	4	3	4	2	4	3	2	1	1	4	3	2	4	3	3	2	1	4	4	1	1	1	3	4	4	4	1	4	2	1	4	1	4	1	2	3	2	2
				1	2	3	2	4	3	3	3	4	4	2	1	2	4	4	4	1	3	1	3	4	4	3	4	1	3	3	4	2	4	1	1	4	4	4	4	3	3	3	1	1	1	4	3	2	2
				2	1	2	3	1	2	2	2	4	2	1	3	4	3	1	1	4	3	1	2	1	1	4	1	4	1	3	3	4	2	1	4	4	1	1	2	4	4	4	1	4	4	1	1	1	2
				4	1	2	4	2	4	1	3	1	1	3	4	2	2	3	1	1	1	1	3	3	4	3	4	3	4	2	1	1	2	4	4	1	4	3	3	4	2	3	4	4	3	1	1	2	2
				2	2	1	4	3	3	3	1	1	3	4	2	4	4	3	2	2	4	4	4	4	4	4	4	3	3	3	4	4	1	4	3	2	3	2	3	2	4	3	1	3	3	2	1	3	2
				3	3	1	3	3	1	2	4	1	2	1	4	3	2	4	1	2	2	1	4	4	2	4	3	1	4	4	2	4	4	2	1	3	3	2	3	1	4	4	1	1	3	1	1	3	1
				4	2	2	3	4	3	4	4	2	4	1	2	1	2	4	4	2	3	1	1	3	4	1	2	2	1	4	3	4	1	3	1	2	3	3	4	4	1	2	4	3	3	4	3	2	3
				4	4	1	4	3	2	3	3	4	3	2	1	2	4	2	4	2	1	4	2	2	4	1	1	4	1	2	1	4	4	1	4	4	1	3	3	3	2	3	1	1	3	3	1	4	1
				3	1	1	1	1	1	1	3	4	4	4	3	1	4	2	4	3	3	3	3	4	1	3	4	4	4	4	4	4	3	2	1	2	4	4	3	1	4	4	3	3	2	1	4	1	2
				3	4	4	3	2	3	1	3	1	4	2	4	4	1	3	1	2	1	1	1	3	1	1	1	2	3	4	3	4	2	1	3	1	1	2	1	1	4	2	4	4	4	1	3	4	4
				4	1	1	3	3	1	1	4	3	4	1	4	1	1	4	1	4	3	2	1	4	1	4	1	1	2	1	1	4	1	3	2	2	1	2	3	2	2	4	2	3	4	2	1	4	4
				4	2	2	4	2	1	4	4	4	3	2	2	2	4	2	3	3	1	2	4	1	4	4	1	4	4	1	4	2	3	3	4	3	1	1	4	4	4	4	3	4	1	4	3	2	3
				4	3	3	1	2	4	4	4	2	2	3	2	4	2	4	2	4	3	3	1	4	3	4	1	1	1	4	3	4	3	1	4	4	4	1	1	1	2	1	3	3	2	2	4	3	4
				1	4	3	2	4	3	4	2	1	4	3	1	4	1	1	2	4	4	1	4	1	2	2	1	4	2	4	1	2	4	1	3	4	3	4	1	2	3	3	3	1	4	4	1	3	4
				1	3	4	3	1	2	1	3	3	4	2	2	2	3	1	2	4	4	2	4	1	4	2	4	2	3	3	2	3	3	3	3	3	3	4	3	3	1	3	1	3	1	3	3	3	1
				3	4	3	1	1	3	3	2	4	1	4	4	1	4	1	4	1	4	3	2	1	3	1	4	3	4	1	1	3	1	3	3	3	3	1	4	3	2	1	4	4	3	4	3	3	3
				3	3	2	1	1	3	1	2	1	4	3	1	4	2	1	1	2	3	2	4	1	4	3	2	4	4	4	3	4	4	1	4	4	3	2	3	4	1	3	4	1	4	3	2	2	4
				4	3	4	3	3	3	2	2	1	3	4	1	1	4	4	2	2	1	4	2	3	2	2	2	1	3	2	3	3	3	1	1	3	1	3	3	4	1	2	3	1	1	3	4	3	2
				4	4	4	1	1	4	4	2	1	3	3	4	1	4	3	4	1	4	4	4	4	4	3	4	4	3	1	1	1	4	1	2	4	2	3	1	4	4	3	4	4	3	1	2	2	1
				3	1	4	2	3	1	2	3	3	1	1	4	3	2	4	2	1	3	4	3	4	4	3	1	1	1	2	2	3	3	4	2	1	3	4	4	3	4	1	2	1	2	3	2	3	3
				3	3	3	4	3	4	3	2	2	4	3	1	3	1	3	4	3	4	3	3	2	1	1	4	4	4	3	4	3	1	4	3	4	1	1	3	2	2	1	3	4	1	2	4	1	2
				2	2	4	1	3	2	1	4	4	4	4	3	2	2	3	3	3	2	3	1	1	4	4	2	3	1	3	4	4	1	4	4	4	2	2	3	4	4	1	2	3	2	1	4	2	1
				4	4	4	1	4	3	3	2	4	2	3	4	1	2	3	1	1	1	1	3	3	1	1	2	1	2	1	3	3	4	3	1	4	3	2	1	3	4	3	1	3	4	1	4	1	4
				3	4	1	4	3	3	3	2	2	3	4	4	4	4	1	1	4	4	4	1	2	4	2	2	2	2	4	4	4	1	4	4	4	1	1	4	4	2	2	4	1	3	4	4	1	3
				4	2	3	1	4	3	1	2	3	1	4	2	4	4	2	3	4	2	3	4	1	3	4	2	1	1	1	4	1	1	3	3	1	1	4	3	4	4	2	3	3	4	4	3	2	4
				1	1	2	4	4	3	3	4	4	4	2	2	4	3	1	1	2	4	4	1	2	2	1	3	4	1	2	3	3	1	4	4	3	1	1	4	1	4	3	4	1	3	3	2	4	2
				3	2	1	1	4	3	4	4	4	1	4	1	3	1	2	3	3	1	1	4	3	4	2	4	2	1	1	3	1	4	2	4	4	4	4	3	4	3	4	3	4	1	3	3	4	1
				3	1	2	4	4	3	1	4	2	4	4	3	1	4	1	4	4	3	3	3	1	2	4	2	1	4	3	1	3	4	1	2	1	3	1	2	4	3	2	4	3	1	4	3	4	2
				3	2	4	1	2	2	4	2	4	4	2	2	4	4	4	2	2	2	3	1	2	1	3	2	3	3	1	2	2	3	4	2	3	3	3	2	4	4	4	2	3	4	3	3	1	4
				4	2	4	4	3	2	3	4	2	3	4	3	1	1	2	3	3	4	4	2	3	1	2	4	4	3	2	3	1	1	1	1	3	4	4	2	4	4	3	2	4	4	2	4	1	3
				4	1	2	4	4	2	2	1	1	2	4	2	1	1	3	4	3	4	3	4	1	3	4	2	1	4	1	2	4	4	4	1	2	2	4	3	4	2	1	4	3	1	4	3	1	4
				2	1	1	4	2	3	4	1	4	4	4	1	1	2	4	4	1	1	1	2	4	4	2	2	2	4	1	3	3	4	3	3	4	3	1	1	4	2	4	4	3	2	4	4	3	1
				2	2	1	2	3	4	2	1	1	3	1	1	4	1	2	1	4	2	1	1	1	4	4	3	1	4	1	3	3	3	2	1	2	2	4	2	2	4	1	3	1	4	4	3	4	4
				4	3	1	4	3	4	4	4	2	1	4	1	2	3	3	3	3	4	2	4	4	1	1	4	4	3	1	2	1	1	1	3	3	4	2	1	3	1	4	1	4	4	3	1	3	2
				4	1	4	1	4	4	3	4	3	4	1	1	2	3	4	4	2	2	4	2	3	3	3	3	4	1	2	3	1	4	2	4	1	3	4	4	3	4	4	2	1	4	1	1	4	3
				1	3	1	3	3	3	1	3	1	4	3	1	3	4	1	4	1	4	1	4	1	4	3	2	1	4	1	2	3	2	4	4	3	2	1	1	1	4	1	1	2	1	4	1	1	2
				3	3	4	1	4	4	1	1	2	4	1	1	1	1	1	4	4	3	4	3	4	3	1	3	4	1	4	1	2	3	4	4	4	2	2	1	4	1	4	1	4	3	1	3	4	1
				4	4	1	4	2	4	2	3	3	3	2	4	3	1	1	2	2	3	2	1	2	4	3	1	1	2	4	2	1	4	1	1	4	2	3	1	1	4	2	2	2	3	1	3	1	4
				2	4	1	1	2	2	2	1	1	1	4	2	2	1	4	3	1	4	2	2	4	4	3	3	4	4	1	3	3	1	1	1	4	3	2	3	1	3	1	2	3	4	2	4	4	4
				3	4	3	3	2	4	4	4	4	4	2	1	3	1	4	1	4	4	3	3	2	3	4	4	1	1	4	1	1	3	1	2	1	3	2	1	1	1	3	1	3	1	4	1	4	1
				2	2	4	2	1	3	4	1	4	2	4	1	1	1	3	3	4	1	3	4	3	1	2	1	3	1	1	1	1	3	2	4	4	4	3	2	3	4	3	1	4	3	2	4	3	3
				4	1	3	2	1	1	1	1	2	2	3	4	1	2	3	1	4	2	4	2	4	2	3	2	4	4	3	1	1	2	2	2	3	4	4	4	2	4	3	3	3	4	4	2	2	3
				4	3	1	2	4	1	3	1	1	4	2	2	2	1	4	4	4	2	4	4	1	2	2	3	4	1	2	1	4	1	3	2	4	4	3	3	1	4	3	1	2	4	4	4	1	3
				1	4	3	4	1	1	4	1	1	2	4	2	2	4	4	1	2	2	3	4	2	4	1	4	1	1	4	4	1	2	1	3	3	3	3	1	2	4	4	3	2	4	4	3	3	3
				4	2	2	4	2	2	1	2	1	4	3	3	3	3	4	2	4	3	2	4	3	3	4	2	3	1	3	4	4	1	4	3	4	4	1	3	4	3	2	1	3	2	4	4	3	4
				3	4	1	3	3	2	3	4	1	3	3	3	2	1	1	4	4	4	2	2	1	4	1	1	3	1	1	3	2	3	4	3	1	2	2	3	2	1	1	4	1	4	4	3	3	1
				1	2	2	4	2	2	3	3	1	1	4	3	1	3	2	2	1	3	2	4	3	1	4	3	2	3	4	1	1	1	3	1	4	4	1	4	4	3	4	2	4	1	4	3	4	4
				3	3	3	3	1	2	1	1	4	3	1	4	1	1	1	1	3	3	1	4	4	1	4	4	4	1	3	4	1	2	3	1	1	1	4	2	2	3	3	3	1	3	1	1	1	3
				3	4	3	1	4	4	2	1	1	3	2	3	4	4	4	4	1	3	1	3	1	3	1	4	2	4	4	3	4	3	4	1	4	4	3	1	4	3	2	4	4	4	4	3	3	4
				3	3	3	3	2	4	2	2	1	3	3	1	4	4	2	4	3	2	1	4	3	3	2	4	1	1	2	1	3	2	3	3	4	4	2	2	4	4	1	4	4	4	4	3	4	3
				4	4	4	1	4	4	1	1	4	3	1	1	2	4	4	2	4	4	4	3	2	3	4	3	4	1	4	2	1	4	4	1	2	2	3	4	3	2	2	1	1	4	4	4	1	4
				4	4	3	1	1	4	3	2	4	4	2	3	4	4	4	3	4	4	4	1	4	4	2	1	3	4	4	3	2	4	1	3	1	4	2	3	1	1	3	3	4	3	2	4	2	1
				2	4	3	4	3	2	3	4	1	3	1	2	3	3	4	3	1	4	2	3	4	3	2	1	1	3	4	1	3	1	2	3	2	1	4	3	4	1	4	3	3	1	2	4	1	3
				4	4	4	4	3	3	1	2	4	4	1	4	3	4	1	4	4	1	1	1	4	3	4	4	4	1	4	2	4	1	3	2	1	4	1	1	4	2	3	4	4	2	3	4	3	1
				4	1	2	3	3	4	3	4	3	4	4	3	4	2	1	4	3	1	3	4	3	3	4	1	2	1	2	3	4	3	3	3	3	3	3	4	3	4	2	2	4	2	4	2	4	3
				1	3	2	1	3	3	2	4	4	3	3	3	3	3	4	1	2	1	3	1	3	1	3	3	1	4	3	2	2	4	1	1	4	2	3	4	3	1	4	4	4	4	1	2	2	1
				1	3	1	1	4	3	4	2	4	3	3	4	3	4	4	1	4	4	1	3	3	1	1	1	4	3	4	4	3	4	3	1	3	2	2	1	1	4	2	2	2	1	3	2	1	4
				1	2	1	3	1	2	2	3	3	4	1	3	4	2	3	1	2	4	1	3	2	1	3	4	3	2	1	3	2	3	4	4	4	4	1	3	1	1	1	4	2	2	4	2	3	2
				4	2	4	4	4	3	3	3	4	1	1	4	4	2	1	2	1	3	4	3	2	4	3	1	1	4	4	4	4	2	3	3	3	3	1	1	1	3	4	4	4	3	2	4	1	3
				3	3	4	4	1	4	1	2	1	1	3	4	2	3	3	3	1	1	1	1	3	3	2	2	4	4	3	3	2	1	4	4	1	3	2	4	1	3	1	3	3	1	1	3	4	4
				3	1	4	1	4	1	4	1	1	4	3	2	3	4	3	1	4	3	3	3	1	2	3	4	2	3	4	3	1	1	4	3	1	2	4	3	4	2	1	1	4	2	4	1	3	1
				1	3	4	1	3	2	3	1	1	4	1	2	3	4	2	1	2	3	2	4	2	3	4	1	3	4	3	4	2	1	2	4	1	4	4	2	2	3	4	4	3	3	1	1	3	2
				2	4	1	4	2	2	4	3	3	4	3	3	3	4	2	4	2	1	4	3	3	1	2	3	3	4	3	4	4	3	4	4	2	3	4	1	2	4	2	3	1	3	1	3	3	1
				2	1	3	2	1	3	1	3	1	2	1	4	3	2	3	3	2	1	2	4	2	1	4	4	2	4	4	3	1	4	1	3	3	1	4	4	3	3	3	2	1	3	2	3	1	3
				4	3	1	3	4	3	3	2	2	3	4	1	3	4	3	4	4	3	3	3	3	4	2	3	4	3	3	2	4	3	2	3	4	4	2	3	4	2	3	2	1	4	4	1	2	2
				2	3	4	1	4	2	2	2	4	4	1	1	3	3	1	3	4	1	4	1	4	2	4	1	1	1	4	1	3	1	4	4	3	4	2	2	1	4	3	4	4	3	1	4	4	1
				4	2	4	2	3	2	4	1	4	3	4	4	3	3	4	2	4	3	4	2	1	3	4	3	1	4	3	1	4	4	3	4	4	3	4	2	4	2	4	3	4	1	4	4	2	4
				3	2	1	1	4	1	2	3	4	4	1	2	3	4	1	1	3	3	1	1	3	3	3	3	2	3	3	3	4	4	2	1	4	4	4	4	4	4	1	2	4	2	4	4	4	2
				4	4	4	1	4	2	1	1	4	4	4	4	1	1	4	3	3	3	3	2	2	3	2	2	3	2	2	2	3	2	3	4	3	3	1	2	2	1	4	3	4	3	4	1	3	4
				3	3	4	1	4	4	1	4	3	1	4	2	3	1	3	4	1	3	3	4	1	2	1	2	4	2	4	3	1	4	1	1	3	3	4	4	2	4	4	4	1	4	4	1	4	1
				3	1	1	1	2	4	1	4	2	4	1	4	1	3	1	2	4	4	1	3	3	2	1	4	1	3	1	3	2	1	1	1	2	3	3	4	4	3	3	1	3	3	3	3	1	4
				3	3	4	1	3	4	4	3	1	3	4	2	1	3	1	2	3	1	1	4	4	2	2	3	4	2	3	1	4	1	2	2	3	4	4	3	2	2	3	1	1	1	4	1	1	1
				4	1	3	2	4	1	3	4	3	1	2	4	1	1	2	4	4	3	4	4	3	3	4	4	2	4	1	1	4	1	3	3	2	2	2	4	1	4	3	4	2	3	4	2	4	2
				4	4	4	1	3	1	2	2	1	3	3	4	1	4	1	4	4	3	3	4	4	3	4	3	3	3	2	1	1	2	1	3	3	1	4	3	4	3	4	1	1	1	1	1	2	1
				1	4	3	4	4	4	3	4	1	3	4	3	4	2	3	4	1	2	1	4	4	3	4	3	3	3	2	2	1	4	4	1	3	4	4	3	4	1	4	3	1	1	3	3	3	3
				2	3	4	2	1	4	4	1	3	1	1	1	2	4	1	3	4	3	1	3	2	4	1	4	3	4	3	1	3	4	3	4	4	1	1	3	1	4	3	4	1	2	4	1	4	2
				4	4	3	4	3	4	3	3	2	1	1	1	4	4	1	2	3	1	1	3	4	3	1	3	4	2	1	4	1	1	3	4	1	4	3	2	4	1	3	2	3	1	4	4	2	3
				1	3	4	4	2	1	3	2	1	4	2	1	2	2	4	4	3	2	2	1	4	4	1	4	1	3	4	3	1	4	4	4	2	4	2	4	2	2	3	4	3	2	1	3	1	4
				1	3	4	2	4	3	3	2	2	4	2	2	2	4	2	4	1	2	4	4	2	3	3	1	1	4	4	4	3	1	4	1	4	4	1	4	3	4	3	4	4	2	3	4	3	1
				1	2	4	4	4	1	1	3	2	3	4	4	3	1	3	1	4	2	3	2	1	4	3	1	3	2	1	2	2	3	2	1	4	2	1	4	3	1	2	4	4	2	1	3	2	1
				4	1	4	1	4	3	1	4	4	4	1	2	4	3	3	4	1	1	3	1	3	4	4	4	4	3	2	4	3	2	2	3	4	3	4	3	4	1	2	2	1	4	4	2	1	2
				4	4	4	3	2	2	2	2	4	3	3	1	3	3	3	1	1	4	1	4	4	1	1	1	4	2	1	4	2	3	4	4	4	1	4	1	3	4	4	4	4	4	1	2	3	4
				1	4	1	4	4	4	3	1	3	2	3	1	3	3	1	2	4	1	1	1	4	1	4	4	4	4	4	1	1	3	1	2	1	1	4	1	1	4	1	4	4	4	3	2	1	1
				1	1	4	1	1	2	3	2	3	4	4	3	2	3	4	3	4	4	3	4	3	3	3	4	1	3	4	4	1	1	1	3	3	3	3	2	2	1	1	2	2	1	2	1	3	3
				3	1	1	1	1	1	1	3	2	2	1	4	4	3	1	4	2	3	1	4	4	3	4	4	1	2	3	3	2	3	3	1	3	4	2	1	3	3	3	1	2	3	1	4	2	4
				3	1	1	4	3	4	2	4	3	4	1	4	1	1	4	4	2	4	2	2	4	1	1	4	4	2	2	4	3	2	2	4	3	1	1	4	1	2	1	4	1	2	1	4	3	1
				2	3	4	4	4	1	3	4	3	3	4	4	3	4	4	1	1	3	2	4	1	4	3	4	4	4	2	4	1	1	2	1	1	3	1	4	3	4	4	4	4	3	3	3	4	4
				3	2	2	3	3	1	3	4	4	4	4	3	4	1	3	3	3	4	2	2	1	1	3	4	4	4	4	3	2	3	4	2	1	3	1	2	1	1	4	3	2	4	4	3	3	2
				1	3	1	4	3	1	4	4	1	3	4	4	4	3	4	4	3	2	4	1	1	2	2	3	1	3	4	3	4	4	3	2	3	1	4	3	1	1	1	1	1	3	4	1	1	4
				3	3	4	4	1	4	4	3	3	4	4	2	3	3	4	1	1	4	2	4	3	4	1	1	4	1	1	3	4	1	4	2	3	1	1	4	1	1	2	3	3	4	4	2	2	4
				3	3	4	4	4	3	1	4	4	1	4	4	4	4	1	1	3	1	2	4	4	3	1	2	1	1	4	3	4	3	2	4	1	1	3	4	2	4	3	4	3	1	1	4	1	1
				3	4	3	4	1	4	4	1	3	2	3	2	4	1	1	3	1	4	4	2	3	4	4	1	2	1	4	1	4	4	1	4	3	1	1	3	1	4	3	3	4	2	1	3	4	3
				3	2	4	4	4	2	1	3	3	2	4	4	1	3	3	2	1	4	2	1	3	3	4	4	1	3	2	3	2	3	1	1	2	3	1	3	4	3	1	3	4	1	1	3	1	3
				3	2	2	3	3	3	4	1	3	3	4	4	2	1	2	1	1	2	1	3	4	3	3	1	4	4	2	2	1	1	3	3	3	3	4	1	2	4	2	3	3	3	4	1	3	4
				2	4	3	3	2	3	2	4	1	4	2	4	1	3	4	1	1	2	1	4	4	1	2	2	4	3	2	4	3	4	3	1	2	2	3	4	4	2	4	4	4	2	3	4	3	1
				2	3	4	1	1	1	2	4	3	3	2	1	4	3	1	3	2	3	3	2	1	3	3	2	3	4	2	3	4	2	3	2	4	1	3	3	1	4	4	2	3	2	3	1	4	4
				4	4	2	4	4	3	1	4	1	2	4	4	1	2	4	3	2	1	2	3	3	3	4	2	3	4	4	1	3	1	3	4	2	2	4	1	3	4	1	1	1	4	2	3	3	1
				3	2	4	4	4	4	4	2	3	4	4	4	1	4	4	4	4	3	2	3	4	2	2	1	1	3	1	1	1	2	3	1	2	4	1	3	4	4	4	1	4	3	1	1	2	4
				4	4	3	4	4	2	1	3	3	3	1	3	4	3	3	2	3	3	1	3	2	2	3	3	3	2	3	4	3	2	3	4	1	2	1	1	1	4	3	2	4	1	3	3	3	4
				2	1	3	1	4	3	4	2	4	1	1	4	1	1	4	4	3	4	4	1	1	3	4	3	3	4	3	4	1	4	2	4	3	1	2	4	4	1	4	1	4	3	4	4	2	2
				1	3	1	2	4	1	1	4	3	4	2	4	4	4	3	1	1	4	3	2	4	4	4	4	4	2	3	4	3	1	1	2	3	2	2	4	4	1	3	4	4	4	3	2	4	2
				3	4	4	1	2	4	1	3	3	4	2	1	3	4	3	3	3	4	3	4	3	4	1	3	1	1	4	4	3	1	1	4	3	1	4	1	4	4	4	1	3	4	1	2	4	3
				3	1	1	4	4	4	1	2	2	4	4	2	1	2	4	3	4	2	1	1	1	4	2	4	1	2	4	2	4	3	4	1	4	4	4	3	4	4	2	3	4	3	2	3	4	4
				4	2	2	1	1	4	1	2	3	2	3	4	3	4	4	3	2	4	1	1	4	1	3	2	4	3	4	4	3	1	1	1	1	3	2	4	2	3	2	4	2	4	3	4	1	4
				4	3	4	2	3	3	3	3	4	3	1	1	2	2	3	2	1	1	1	2	3	4	1	4	1	4	2	3	3	3	2	2	3	3	4	3	4	1	2	4	2	3	1	3	2	1
				4	3	2	4	4	4	4	1	1	2	4	1	2	4	4	3	1	4	2	4	2	4	4	4	2	3	3	3	1	2	4	1	4	1	4	4	4	2	4	4	3	1	1	4	3	1
				2	4	4	2	3	3	4	1	1	3	4	4	3	4	1	3	3	4	4	2	4	1	2	2	1	1	1	4	3	4	4	1	1	3	3	1	4	1	2	2	3	1	1	4	2	1
				1	3	4	1	3	3	1	3	1	1	3	2	4	4	1	1	1	1	1	1	4	4	4	3	4	4	1	2	4	4	2	4	4	1	4	2	4	3	1	3	4	1	4	4	4	4
				1	2	1	4	1	4	3	1	1	2	1	1	4	4	3	4	4	3	3	3	3	2	2	1	4	4	1	1	4	4	4	1	3	1	1	4	3	1	1	4	1	1	2	1	3	4
				1	1	4	3	3	4	1	3	3	2	4	4	1	1	1	4	2	3	2	3	2	2	2	1	4	4	2	2	4	3	4	4	2	3	4	2	4	4	4	4	1	1	3	3	2	4
				3	2	1	1	1	1	1	4	3	4	4	3	1	2	3	2	3	1	2	1	1	1	2	4	4	1	4	4	1	1	1	1	3	4	4	1	2	4	3	3	2	2	1	2	1	1
				4	3	4	1	1	1	3	3	1	4	3	3	4	1	1	4	1	2	1	4	2	2	2	4	1	3	1	2	4	2	1	2	4	3	3	1	1	4	1	2	2	3	3	4	1	4
				1	4	2	1	1	2	1	2	3	4	4	3	1	2	4	3	2	1	4	3	1	2	4	4	1	4	4	2	2	4	2	4	2	4	4	4	1	1	1	4	4	2	1	4	1	1
				4	1	3	1	4	4	1	2	1	3	2	1	4	3	2	1	4	2	2	3	4	4	1	3	4	2	1	4	3	3	3	3	3	2	4	4	3	4	1	3	3	4	4	2	4	4
				4	3	4	4	2	1	3	3	3	4	3	1	4	2	2	3	3	4	4	4	4	4	1	3	4	4	3	1	3	1	1	1	1	4	1	1	3	4	4	4	2	4	4	4	4	2
				3	4	1	2	1	3	4	1	2	2	3	1	4	3	4	4	3	3	1	4	2	3	3	2	3	3	4	1	4	4	4	4	4	4	1	2	3	2	4	4	3	4	1	3	4	2
				4	4	3	2	4	2	2	4	4	3	4	1	3	3	4	4	1	3	3	3	2	1	1	3	3	3	4	4	3	4	1	2	3	3	1	1	1	2	3	2	4	4	3	1	3	4
				3	1	3	2	4	4	2	3	4	4	4	3	1	1	1	2	4	4	1	2	2	1	4	4	4	4	4	4	3	4	3	4	1	1	2	4	3	4	1	2	1	4	1	4	4	2
				4	4	2	4	1	4	4	2	3	4	1	1	4	4	3	4	4	1	2	1	1	1	4	3	3	2	1	4	4	4	4	1	3	4	2	3	4	2	2	2	1	3	3	1	2	1
				1	3	4	3	1	4	3	4	4	4	1	1	2	3	3	4	1	4	4	2	4	4	4	1	1	1	4	1	2	2	1	2	4	3	2	3	4	3	4	2	3	4	4	4	3	1
				4	1	2	2	4	4	1	3	2	4	2	1	3	1	4	3	3	4	1	4	3	3	4	2	3	3	1	4	2	1	1	4	3	3	1	3	2	2	1	2	1	1	4	3	3	1
				3	4	4	2	4	4	4	1	1	1	4	2	2	4	3	2	3	4	4	3	1	4	4	2	1	3	2	3	2	3	4	2	3	4	4	4	4	4	2	3	3	1	4	3	2	1
				2	2	2	1	4	4	3	1	3	1	3	1	4	4	3	4	2	3	3	2	1	1	4	3	1	2	4	3	4	3	1	3	4	3	1	1	3	4	2	4	2	1	4	3	3	4
				1	3	1	3	1	4	2	2	3	3	1	1	2	1	1	3	1	2	3	3	1	1	4	4	4	1	1	1	1	2	3	2	4	1	3	3	2	3	2	4	1	2	1	3	4	1
				1	2	3	4	4	2	4	1	3	3	2	1	3	1	1	3	4	3	2	3	3	3	3	3	2	1	3	3	2	1	3	3	2	2	4	4	4	1	1	3	4	2	3	1	4	3
				2	2	4	1	3	4	4	4	2	3	1	3	4	4	1	4	3	4	2	4	4	1	4	1	3	3	4	1	4	3	1	1	4	1	2	1	3	3	4	2	1	4	1	1	4	1
				2	2	4	1	2	4	3	3	4	1	1	1	4	2	4	4	3	4	3	1	3	4	2	4	3	4	3	4	1	1	2	1	4	1	1	3	3	2	2	4	4	2	1	2	3	3
				3	4	2	3	1	1	2	3	1	2	4	1	1	3	1	2	3	2	1	1	4	1	3	3	4	3	4	1	2	2	1	1	3	4	4	4	2	2	1	1	4	1	4	1	4	4
				2	3	3	2	2	1	3	1	3	4	3	1	1	3	3	3	3	1	1	4	1	3	1	4	1	1	4	4	1	4	2	3	3	3	2	3	2	3	3	1	4	3	1	2	1	3
				1	1	2	3	2	4	4	4	1	3	1	4	4	4	2	1	3	1	4	4	1	4	2	4	4	1	4	4	4	1	4	1	3	3	3	4	1	4	4	3	1	1	3	1	2	3
				3	3	4	3	2	4	4	4	4	4	2	3	4	3	1	4	3	4	3	1	4	2	4	1	4	3	3	2	1	4	1	1	4	3	4	3	4	4	4	2	2	1	1	3	1	1
				3	2	4	4	3	1	4	3	3	1	3	1	4	3	3	4	1	4	3	3	4	4	1	4	2	1	4	2	4	2	3	3	1	4	4	1	3	3	2	1	1	1	1	4	1	3
				1	4	1	1	4	3	1	3	3	1	1	4	2	2	3	1	2	4	1	1	3	1	3	3	1	4	1	4	3	4	4	3	1	2	1	3	4	2	3	2	4	1	4	1	4	4
				1	1	3	4	3	4	4	4	1	4	1	4	1	4	1	3	4	3	3	4	3	4	3	3	3	4	2	4	4	1	4	1	1	4	4	3	1	2	3	3	1	1	4	2	4	2
				3	4	2	4	4	3	3	3	2	3	2	1	4	1	2	2	3	4	3	2	4	2	3	1	4	3	3	2	1	2	1	4	1	4	1	4	4	4	1	3	1	4	1	3	3	1
				2	1	4	4	2	4	3	1	4	4	4	3	1	4	2	4	3	4	3	4	1	2	4	1	4	1	3	2	1	3	4	2	3	1	3	4	4	4	2	3	4	1	4	4	2	3
				1	1	3	4	3	3	2	4	2	2	2	1	1	2	2	3	1	1	4	1	2	1	4	4	3	3	2	1	3	1	4	1	1	1	2	3	4	3	2	4	4	2	4	3	4	4
				4	3	4	3	4	1	4	4	4	4	1	1	1	4	4	3	4	1	3	3	4	4	1	3	4	3	3	3	3	1	1	3	2	3	1	1	1	4	1	2	2	4	2	4	3	3
				4	1	1	4	4	4	3	1	1	4	4	1	3	3	1	3	4	4	2	1	4	2	1	1	2	1	1	1	3	4	3	3	1	3	1	3	4	4	3	4	2	2	3	4	1	4
				1	3	1	4	4	3	3	4	4	4	4	1	1	3	4	2	3	3	2	3	4	4	3	3	2	4	3	4	1	3	1	1	4	4	4	4	4	3	3	3	2	4	4	3	3	4
				4	1	2	2	4	3	3	2	1	4	4	1	2	4	4	4	3	4	4	3	4	3	1	4	1	3	4	3	3	1	4	2	2	4	3	3	1	3	3	4	4	3	2	3	4	3
				4	2	1	2	1	4	3	2	4	3	2	4	3	2	2	4	1	3	2	3	2	1	4	4	2	2	1	4	3	3	2	4	1	3	3	1	3	3	2	4	2	3	1	1	4	4
				1	4	1	1	2	2	4	4	4	4	3	3	4	4	1	4	4	2	3	1	2	1	4	1	4	3	4	4	3	2	1	1	4	3	2	4	1	3	3	1	2	1	3	4	2	2
				1	2	4	4	2	4	3	3	4	2	1	4	1	4	4	1	3	3	4	1	1	1	3	3	3	4	3	1	3	4	3	3	3	3	4	2	1	2	4	3	2	2	2	1	4	3
				2	4	2	3	3	3	4	1	4	3	1	3	2	1	3	4	3	1	3	4	2	3	3	3	1	1	4	3	4	1	4	4	1	4	1	2	2	2	1	4	1	4	3	1	2	4
				1	1	2	4	2	1	4	4	4	4	1	1	1	4	3	3	4	3	3	3	3	3	3	2	4	3	4	1	4	1	1	1	1	4	4	4	1	3	2	1	4	3	1	4	3	4
				1	3	3	4	3	4	4	2	4	4	2	4	3	3	2	4	3	2	1	4	4	3	2	1	1	2	2	3	4	4	1	1	2	2	1	4	1	4	3	3	4	1	4	4	4	4
				2	3	1	1	1	1	4	4	4	1	1	3	1	4	3	1	1	1	1	4	1	4	1	3	1	4	4	3	4	2	1	1	4	3	3	1	4	3	1	3	1	1	3	3	4	1
				4	1	1	4	2	3	4	3	4	2	3	4	1	4	2	3	3	2	2	2	1	4	2	4	3	1	1	4	1	4	3	1	2	4	4	3	2	3	2	1	3	4	4	1	1	1
				1	4	2	4	2	1	4	1	4	1	4	3	4	1	2	4	4	1	3	3	4	4	2	4	4	4	3	1	4	3	2	4	4	3	2	3	3	4	4	4	3	2	3	2	4	4
				3	3	3	3	1	4	3	2	4	1	4	2	3	3	4	4	1	2	4	1	4	1	3	2	2	2	1	3	4	4	4	1	4	4	2	2	3	2	1	2	4	1	4	3	4	4
				3	3	2	3	2	1	2	3	4	4	4	4	1	4	3	2	3	1	3	1	3	4	4	1	3	4	2	3	1	4	1	4	2	4	1	1	1	4	4	2	1	3	4	2	4	4
				4	2	4	3	2	3	4	4	2	4	4	4	3	4	1	2	2	3	1	4	1	4	2	4	1	3	1	3	2	2	2	1	2	1	3	4	4	3	1	4	3	4	4	3	3	1
				1	4	3	4	1	1	4	3	3	4	1	4	1	2	3	4	4	4	2	3	2	3	3	3	1	4	4	1	1	4	3	4	3	4	4	3	4	3	3	4	3	2	2	4	1	2
				3	3	2	4	1	3	2	4	2	1	1	2	3	4	1	3	4	3	4	4	2	1	1	1	3	1	4	1	4	2	1	4	1	3	2	2	3	3	3	4	4	1	4	1	4	4
				3	1	2	2	1	4	1	1	3	2	3	3	4	3	4	2	2	2	4	3	1	4	3	3	2	1	3	3	3	4	3	2	3	4	4	1	4	4	1	2	4	3	4	3	4	3
				2	3	4	2	1	4	1	3	3	1	2	1	2	1	4	4	1	4	2	3	3	4	1	1	2	1	3	4	4	3	4	1	4	2	3	4	1	4	3	2	1	4	4	1	3	4
				4	2	4	4	4	4	2	4	4	1	2	4	2	1	2	2	4	3	3	3	3	1	1	4	4	2	2	3	1	1	3	2	4	3	3	1	4	2	4	4	1	4	4	2	4	4
				4	4	1	2	3	3	2	4	2	4	4	1	1	2	2	4	4	4	1	3	4	2	3	1	4	1	1	2	2	4	4	4	1	1	1	1	1	2	3	1	3	1	2	1	2	3
				3	4	4	2	2	4	4	3	3	4	4	1	4	3	4	4	1	2	4	3	2	2	2	2	1	4	3	3	1	1	2	4	4	1	4	4	1	3	3	1	4	1	3	4	3	2
				4	4	1	4	1	3	1	1	1	2	3	4	4	2	3	2	4	3	1	4	4	1	4	3	1	4	1	1	2	2	1	2	4	4	2	4	2	3	1	2	4	4	4	3	2	2
				3	4	1	2	2	2	1	4	4	4	2	4	4	2	2	1	4	4	4	1	1	2	4	1	3	4	2	1	3	3	2	1	2	4	4	4	4	1	1	4	3	1	3	2	4	1
				2	4	4	2	4	3	3	1	4	1	2	4	4	3	1	3	1	1	2	1	2	4	4	1	3	1	4	2	4	2	1	2	4	4	4	2	3	4	3	1	2	3	1	3	4	4
				4	3	3	3	2	4	2	3	3	3	2	4	4	1	2	1	3	4	3	3	2	2	2	3	4	4	4	4	4	3	2	3	1	3	3	2	1	3	4	2	3	1	1	2	4	1
				1	3	3	1	2	1	4	2	2	3	1	3	4	2	1	3	2	4	3	2	2	4	1	2	1	2	1	2	2	4	4	4	1	4	4	1	4	2	1	2	2	2	3	3	1	3
				2	1	3	1	4	4	4	3	4	2	4	1	3	1	3	2	1	3	1	3	3	1	1	4	2	1	4	3	1	3	1	4	2	3	2	3	2	2	4	1	3	2	4	1	4	2
				2	3	4	3	3	4	2	2	4	2	1	4	2	3	1	3	3	3	1	1	2	4	1	3	3	4	1	4	2	4	4	1	3	1	4	1	3	2	4	4	2	1	1	2	2	3
				4	4	1	3	3	4	1	2	3	3	3	4	2	4	4	1	1	4	4	4	4	4	4	2	1	1	2	3	3	4	1	2	2	2	2	4	1	4	2	2	3	4	2	2	3	4
				3	3	1	2	2	1	1	1	4	3	2	3	3	4	1	3	4	4	1	2	4	4	2	1	4	1	2	2	4	3	3	1	4	3	4	4	3	4	1	4	4	3	4	1	3	2
				3	2	1	4	4	1	1	4	1	2	3	3	3	4	2	2	3	4	3	4	1	1	3	4	3	4	4	3	2	3	4	2	1	4	3	3	1	3	1	2	3	2	2	4	4	4
				1	1	2	1	2	4	4	2	1	4	2	1	2	2	1	2	1	1	4	1	1	4	4	2	3	3	4	4	4	4	3	3	4	2	1	4	2	1	3	2	4	3	2	3	3	4
				3	1	3	2	2	4	3	3	4	4	2	4	2	4	1	3	1	1	1	3	4	3	1	4	4	3	1	3	4	2	2	3	1	2	4	3	2	4	1	1	4	1	4	1	4	1
				1	3	2	2	2	2	1	3	1	4	2	3	1	4	3	3	3	1	4	2	1	1	4	1	3	4	1	1	4	4	1	3	3	2	1	3	3	4	3	3	4	3	3	3	2	2
				2	4	4	2	2	1	3	3	1	4	1	2	1	4	4	3	2	4	3	1	4	3	4	4	2	2	4	2	4	1	4	3	1	1	4	2	1	4	2	1	1	1	4	4	2	4
				2	4	3	4	2	1	4	3	4	1	2	2	1	1	1	4	2	4	1	2	1	3	2	4	2	1	4	3	3	4	4	1	1	3	3	3	4	3	3	1	3	4	4	3	3	1
				4	4	3	3	2	4	4	1	1	1	3	4	4	3	2	4	4	3	2	1	2	2	3	1	4	4	1	4	4	1	3	1	2	3	1	2	3	4	4	3	3	1	2	4	4	3
				3	2	4	4	1	4	4	4	4	1	3	3	4	1	3	4	1	3	2	3	1	3	4	4	4	2	3	4	1	1	1	2	4	4	3	3	4	1	2	4	3	4	1	4	4	3
				1	2	4	1	3	2	2	1	3	4	2	3	1	4	3	3	1	3	4	3	2	3	2	3	4	2	1	1	3	4	1	1	3	1	3	4	4	1	2	4	4	1	1	1	2	4
				4	4	3	4	1	4	3	1	3	4	4	1	4	3	2	4	4	4	4	4	3	2	3	1	4	4	3	3	3	3	3	1	4	4	4	2	4	4	3	1	3	3	1	1	2	2
				3	3	3	4	3	2	4	3	1	3	1	4	2	4	3	4	4	2	2	2	4	1	1	2	3	4	4	1	2	4	3	1	4	4	1	3	3	3	1	1	4	4	3	2	2	3
				3	4	3	4	2	3	1	1	4	1	4	3	1	4	4	1	4	4	4	2	2	4	1	1	2	4	2	3	3	2	1	3	2	1	1	1	4	3	2	1	4	4	4	3	3	3
				2	4	2	2	3	2	1	4	2	4	2	2	4	4	2	2	3	4	2	4	4	4	2	4	1	1	1	1	4	1	3	1	1	1	4	3	1	3	1	2	2	3	3	3	1	2
				1	3	3	3	3	2	1	1	3	3	1	4	1	2	1	3	3	4	4	1	3	3	4	4	4	3	4	2	4	1	1	1	1	4	3	3	2	2	2	3	4	4	3	4	4	1
				4	4	1	3	4	3	3	1	2	2	4	4	3	4	4	2	1	2	1	1	3	1	1	4	3	4	3	2	4	2	1	4	1	2	1	2	2	2	4	1	2	3	4	1	2	4
				4	4	1	2	4	2	2	1	2	3	3	3	1	1	4	1	4	1	4	3	2	3	3	4	1	3	2	3	1	4	3	4	1	1	1	4	3	3	3	2	1	1	4	4	1	2
				2	4	1	4	1	4	3	4	4	3	4	3	2	3	1	3	4	3	2	4	4	2	3	3	3	1	3	3	4	1	3	2	4	4	1	1	3	3	1	3	2	3	3	1	4	3
				1	1	4	2	4	4	2	1	2	4	1	2	4	1	4	4	3	4	2	3	4	2	3	4	2	1	2	1	3	2	4	1	4	2	3	2	2	1	3	4	4	2	3	4	2	3
				3	4	4	4	2	4	3	2	2	4	2	2	2	2	1	4	3	3	3	4	2	4	1	2	1	2	1	4	4	4	1	4	3	4	4	1	4	3	2	1	1	1	3	2	4	3
				1	3	2	3	4	1	1	3	3	4	1	1	4	1	4	4	4	1	2	1	1	3	2	4	4	1	2	4	4	1	1	3	1	4	2	3	1	2	1	4	3	4	4	3	4	4
				3	4	1	2	2	4	3	3	3	1	4	4	1	3	1	4	2	3	2	1	4	1	4	1	2	4	1	4	4	2	1	3	4	4	3	3	4	3	2	1	2	4	1	2	4	2
				4	4	3	3	1	4	2	3	3	4	2	1	3	4	4	1	2	4	2	4	4	4	2	2	1	4	1	3	4	4	3	2	4	4	1	4	2	2	4	3	1	4	2	4	1	1
				4	2	1	3	2	1	4	3	1	1	1	4	3	1	1	1	4	2	1	4	1	4	1	1	1	4	4	3	1	3	2	2	3	4	2	3	1	4	4	2	4	4	1	4	4	3
				4	1	1	1	1	3	4	2	4	4	4	3	2	1	3	3	4	4	4	2	1	3	2	4	1	4	3	1	3	3	2	1	1	4	3	2	3	4	4	2	4	3	4	1	3	1
				2	2	3	4	3	4	4	3	1	4	1	2	3	3	3	3	1	2	4	2	3	2	2	3	3	1	1	3	4	4	3	4	2	3	3	2	3	4	4	3	1	2	4	4	3	2
				2	2	1	4	3	1	2	1	1	4	3	1	4	3	2	2	1	4	4	4	4	2	2	3	4	4	3	3	2	4	2	4	3	2	1	4	3	4	1	1	1	3	3	2	1	3
				2	4	4	3	4	4	2	2	4	3	2	3	1	4	3	4	2	1	1	4	4	4	1	2	4	2	2	4	2	3	1	2	3	4	4	2	2	1	1	4	4	1	1	4	2	2
				4	3	4	1	1	3	3	3	3	2	3	4	2	3	3	2	3	4	2	4	4	4	3	4	2	3	3	3	3	3	2	4	2	4	4	1	2	4	3	4	1	1	1	4	3	4
				4	4	4	2	1	1	4	4	3	4	3	1	4	4	1	1	4	1	4	4	4	2	4	2	1	1	4	3	3	1	3	4	1	2	4	4	1	3	1	3	2	2	4	1	2	1
				2	4	2	2	4	1	1	4	3	4	4	1	4	1	1	1	2	3	1	3	2	1	4	1	1	2	4	3	4	3	1	4	4	4	2	1	3	1	3	3	1	2	1	3	3	4
				4	1	4	4	4	1	3	3	4	4	1	4	3	4	4	1	4	3	2	2	4	1	3	4	4	3	1	4	1	4	4	2	3	3	1	4	1	1	3	3	4	1	1	4	2	2
				1	1	1	1	4	3	3	4	1	3	3	2	2	1	4	1	4	4	4	4	3	3	3	4	1	4	3	4	1	3	4	2	4	1	3	2	3	4	2	2	3	2	1	2	1	3
				1	2	1	1	3	2	4	2	3	2	4	2	4	4	4	2	1	4	1	3	2	4	2	1	1	3	4	1	1	4	3	3	4	2	2	4	2	4	2	3	3	2	3	4	1	4
				4	4	4	4	2	1	3	3	1	4	2	1	2	3	3	3	4	4	1	4	2	2	4	1	1	3	1	2	4	1	1	4	2	3	3	2	1	3	1	1	1	4	1	4	4	4
				4	4	1	4	1	1	4	4	4	3	4	1	3	1	3	2	2	3	2	1	1	1	4	3	2	3	4	4	1	1	4	1	4	3	4	2	3	1	3	3	4	4	3	4	1	4
				4	1	3	3	2	1	3	3	4	1	2	1	1	1	1	2	1	3	4	3	2	3	3	4	1	4	3	2	4	1	3	3	4	1	4	1	4	4	4	4	1	3	1	3	2	1
				1	3	3	1	3	3	3	2	2	3	4	2	3	2	4	1	1	4	4	1	2	4	2	3	1	4	2	4	3	1	4	1	4	1	2	1	3	1	3	2	4	2	4	1	4	1
				2	4	4	3	2	4	3	4	1	1	1	4	3	4	1	2	3	1	3	3	4	3	3	4	4	1	4	4	4	2	4	2	3	3	2	4	3	1	4	2	4	3	2	1	3	4
				1	3	4	4	3	3	3	4	2	3	1	3	3	1	3	3	2	1	3	1	4	2	4	1	1	1	4	1	1	1	3	4	4	4	3	1	3	1	4	1	4	3	3	2	4	3
				3	1	3	2	3	1	3	4	1	3	3	1	3	1	2	4	4	4	2	2	4	3	4	1	4	1	4	3	4	2	2	1	3	1	2	2	1	4	2	1	4	4	3	1	1	3
				1	4	1	1	3	3	4	4	4	1	4	4	4	1	3	4	1	1	4	3	1	4	2	2	4	1	4	4	2	1	3	2	4	4	1	4	4	2	1	1	4	2	4	1	1	3
				1	1	3	3	3	1	3	1	3	3	4	4	3	1	3	4	3	3	4	1	4	3	3	4	4	4	1	4	4	1	3	4	3	3	4	4	3	4	1	1	4	4	3	3	1	3
				2	4	3	3	3	4	3	3	3	4	3	3	3	1	4	4	4	3	4	2	4	1	4	3	4	1	2	3	3	3	2	4	2	2	1	4	3	1	1	1	1	3	4	4	3	3
				2	3	3	1	4	4	1	4	3	3	2	2	1	4	2	4	3	4	1	2	1	1	3	3	3	4	4	3	2	1	4	1	4	1	2	1	2	2	2	3	4	3	4	4	3	4
				4	4	1	1	2	1	3	4	4	1	2	3	3	2	3	4	4	2	4	1	1	3	1	3	1	4	4	4	4	4	3	4	2	2	2	4	4	2	4	2	1	3	1	4	4	4
				3	4	3	4	4	1	3	3	2	3	4	4	1	3	4	1	4	3	4	1	1	4	4	3	3	3	1	3	4	1	4	1	2	4	4	4	3	4	2	3	3	2	1	2	4	2
				1	1	2	1	3	3	1	3	4	4	2	2	4	4	3	2	4	1	1	2	3	3	3	3	4	2	1	2	4	1	1	3	4	1	4	3	3	4	4	2	1	3	4	4	4	3
				3	4	2	1	4	4	2	4	4	1	3	3	4	4	1	4	4	1	1	2	4	4	4	2	4	4	3	4	4	4	1	1	1	3	2	4	3	4	4	4	1	2	1	1	4	4
				3	4	1	4	1	2	4	2	3	1	2	4	4	4	1	1	1	4	1	4	4	2	1	1	1	1	3	2	4	4	4	4	4	4	4	1	3	2	1	4	4	2	2	1	4	1
				1	4	1	3	1	4	1	1	3	4	1	3	1	4	4	4	4	1	1	1	3	1	3	1	3	1	1	1	4	1	3	3	2	4	4	1	2	3	1	4	3	4	4	1	1	4
				3	4	3	3	4	4	2	4	3	3	1	2	2	2	4	1	1	2	4	4	4	1	2	3	4	1	4	1	4	1	3	1	2	1	3	3	3	4	1	1	1	4	4	3	4	4
				1	3	1	3	4	1	4	2	2	1	4	3	2	4	4	1	1	3	3	3	4	2	4	3	4	4	4	1	2	1	4	4	1	3	3	2	1	3	2	1	4	4	3	1	3	1
				1	4	4	3	4	3	2	2	3	3	3	3	1	4	1	4	3	3	4	4	4	2	1	1	1	3	4	2	4	2	2	3	3	4	4	4	4	2	1	4	3	3	2	2	3	4
				3	4	1	1	4	4	1	1	4	2	2	3	1	1	4	4	4	3	4	1	1	1	3	3	1	4	3	1	1	2	3	4	3	1	4	4	3	1	1	4	2	1	4	1	4	4
				4	2	1	4	4	1	4	1	1	4	1	4	2	1	2	3	1	4	1	1	3	4	2	3	3	1	2	4	4	3	4	3	4	4	4	1	1	4	1	3	3	4	1	3	2	2
				2	4	1	4	3	3	2	3	2	3	4	4	1	1	3	3	1	1	4	3	1	1	4	3	4	1	2	4	2	4	1	4	2	3	3	1	1	1	3	3	3	1	2	2	4	3
				3	1	1	4	3	1	1	4	2	3	2	3	2	2	2	4	2	3	1	3	2	4	1	4	3	4	3	4	4	3	1	4	3	3	3	1	1	3	1	3	1	3	3	1	1	1
				2	4	3	1	4	3	4	2	2	2	2	1	1	3	3	3	4	4	3	1	3	2	2	1	1	2	2	4	2	1	1	1	4	1	2	2	2	1	2	2	2	3	4	4	4	3
				3	3	3	4	4	1	4	3	2	3	1	3	3	4	1	1	4	1	4	4	4	3	4	1	4	1	3	4	4	4	3	2	2	4	2	3	1	4	2	3	2	1	3	3	3	3
				2	4	1	4	1	1	3	3	4	2	4	3	3	1	4	1	3	2	4	1	4	4	4	4	1	3	2	3	4	4	4	2	3	1	3	3	2	4	2	3	1	1	4	2	4	4
				1	1	2	4	3	3	2	1	1	1	4	2	3	3	1	1	2	4	1	4	2	2	3	1	1	4	4	1	4	2	3	3	3	4	1	2	4	2	4	3	3	3	1	4	2	4
				3	4	4	1	4	1	1	2	4	1	4	2	1	1	3	2	4	4	3	4	2	3	3	2	2	3	2	4	3	4	1	3	3	4	3	1	4	2	3	2	3	3	4	3	3	3
				3	2	1	4	2	4	3	4	2	4	4	3	2	1	1	3	3	3	1	2	1	4	1	3	4	4	2	3	1	2	1	2	4	1	4	1	1	1	2	3	4	4	1	1	2	1
				4	3	1	2	4	4	4	2	3	2	3	1	1	2	4	2	2	4	3	3	2	2	1	1	1	1	4	3	1	3	2	3	1	2	3	4	1	4	3	4	4	3	1	3	2	4
				3	3	1	1	3	1	4	4	3	3	1	1	4	3	4	3	4	4	1	1	2	4	4	2	3	4	2	1	1	2	4	1	4	4	4	3	4	3	2	1	4	1	1	4	3	1
				4	3	4	3	3	4	3	4	1	4	4	4	4	3	4	2	4	3	3	1	3	4	2	2	4	3	3	4	4	2	3	4	1	1	2	1	2	2	4	1	1	1	3	3	1	3
				2	1	1	2	1	2	4	1	2	4	3	1	2	1	2	3	3	2	1	4	2	2	1	3	4	2	4	2	4	3	4	1	4	1	2	4	4	4	2	1	1	2	1	2	1	2
				3	4	4	3	3	4	2	2	1	3	4	3	4	1	4	1	1	2	4	4	3	1	1	2	2	4	4	4	1	1	4	3	4	3	4	3	3	4	2	1	3	4	3	4	3	2
				2	2	2	3	2	1	4	1	4	3	2	1	3	1	2	4	4	3	4	1	4	1	3	3	4	1	1	4	3	3	1	4	1	1	1	4	4	1	1	3	3	3	4	4	4	3
				1	2	2	4	1	1	4	2	1	3	4	2	2	1	3	3	2	2	4	1	4	4	3	4	2	3	2	2	1	4	1	4	3	2	1	3	3	4	4	2	2	4	2	3	1	4
				4	1	3	2	4	4	4	4	2	3	4	2	2	4	2	1	4	2	4	2	4	1	4	1	2	2	2	3	1	4	4	2	3	4	2	3	4	1	3	3	2	4	2	1	3	1
				3	4	4	4	1	2	2	2	2	2	3	4	2	1	4	2	3	3	4	1	1	2	3	1	2	2	1	3	3	3	3	1	1	3	2	2	1	3	4	3	4	2	2	2	1	1
				3	3	1	4	3	4	4	3	2	3	2	4	4	3	2	1	1	3	3	3	1	3	3	2	1	1	3	1	4	1	4	4	2	2	3	2	2	3	4	1	3	1	1	3	1	3
				4	4	4	3	3	4	3	4	2	3	1	3	1	1	2	4	1	2	2	2	2	4	3	4	3	3	1	2	2	4	4	2	3	4	1	4	2	3	3	2	1	1	3	1	1	3
				2	2	1	4	3	4	3	4	1	4	1	4	4	3	2	3	3	4	4	4	1	1	4	3	4	4	2	1	4	1	2	3	3	1	2	3	4	1	3	1	1	1	1	3	4	1
				4	3	1	1	1	2	3	4	3	4	4	4	4	3	3	4	1	1	3	2	3	4	4	3	4	3	3	1	4	1	4	3	3	2	1	1	3	3	3	4	4	2	1	1	4	3
				3	4	1	2	1	4	1	3	4	1	4	4	1	3	2	1	1	3	4	4	4	4	4	3	1	3	2	3	2	3	3	2	4	1	1	1	1	4	2	3	3	1	4	2	3	4
				2	1	4	1	4	4	4	2	4	3	3	3	1	2	2	1	2	1	1	2	3	3	4	3	1	2	2	4	4	1	4	1	4	2	4	1	4	4	3	1	1	1	4	3	2	4
				1	3	4	2	4	1	4	1	4	4	4	4	1	3	4	1	1	4	4	3	3	1	4	4	4	3	4	2	3	1	4	2	2	4	4	2	3	2	3	3	2	1	4	1	3	4
				1	4	4	3	1	1	4	1	3	4	4	1	2	4	3	1	3	4	4	1	1	2	4	4	4	3	2	4	1	2	3	3	2	2	1	4	1	1	4	4	3	1	3	2	4	1
				3	1	4	3	3	4	4	4	3	2	3	2	4	4	4	3	3	3	1	3	4	3	1	1	3	2	1	4	4	1	4	4	4	4	1	4	1	3	4	2	4	4	1	4	2	1
				2	4	4	2	2	3	4	2	3	4	4	4	1	4	3	3	4	2	3	4	4	2	4	1	3	4	4	1	3	2	1	2	2	4	2	2	1	3	4	1	4	2	1	3	3	3
				4	1	4	2	3	1	4	1	1	1	3	4	1	3	4	2	4	4	1	4	3	1	2	1	1	4	3	4	3	3	3	1	1	3	1	2	2	1	2	4	4	3	1	4	3	1
				1	3	2	4	1	4	4	1	4	4	2	1	4	4	1	3	2	4	4	3	3	2	2	3	4	1	2	4	2	1	3	3	2	3	1	1	2	3	3	2	1	1	4	4	1	3
				3	2	3	4	4	1	1	2	1	3	4	1	2	4	1	1	4	2	4	4	3	1	1	2	3	3	2	1	3	4	4	1	3	1	4	3	4	4	3	1	2	4	2	1	2	3
				3	4	3	4	1	3	3	4	3	1	1	3	4	4	3	4	1	2	3	4	1	3	4	2	2	1	2	1	3	3	4	4	4	2	4	1	3	1	1	1	3	1	1	4	3	3
				4	4	3	1	1	1	2	4	4	4	2	4	2	1	1	1	1	4	3	1	1	4	3	3	1	4	1	1	3	2	1	4	4	3	4	3	4	4	2	2	1	1	3	2	3	3
				4	3	2	1	2	2	1	1	3	2	3	1	1	2	4	2	3	2	3	3	2	3	2	4	1	3	2	4	2	4	3	1	4	4	2	3	4	1	3	3	1	3	3	2	3	4
				3	3	3	1	2	1	2	1	4	1	4	2	1	2	2	4	1	1	4	3	4	2	1	4	3	1	1	1	1	3	4	4	3	3	1	2	4	1	3	2	4	2	4	2	1	3
				1	3	3	4	4	4	4	3	1	4	4	3	3	3	4	3	4	3	4	3	2	1	4	2	4	3	3	2	1	1	1	4	1	3	1	1	3	2	1	4	2	4	3	4	1	1
				2	4	1	3	1	1	2	4	4	3	3	4	2	1	4	4	4	4	2	4	4	3	4	2	1	1	3	1	1	4	2	4	3	4	2	4	4	2	2	3	1	4	2	4	2	3
				2	4	1	3	1	4	3	3	1	3	2	4	4	4	2	4	4	3	1	2	4	4	2	4	1	2	3	1	1	4	4	4	3	3	1	2	4	1	4	4	1	1	2	4	4	3
				3	4	1	2	4	2	4	4	4	2	2	1	4	1	1	4	1	4	1	2	3	4	2	3	1	4	3	3	1	1	4	4	2	1	1	1	4	1	4	4	4	2	1	1	3	3
				2	1	4	1	1	1	3	3	4	4	4	1	3	1	3	2	1	2	3	4	3	3	3	1	4	2	2	4	3	2	4	4	4	2	3	4	4	4	3	4	4	4	4	3	1	3
				2	2	4	3	4	4	2	3	3	2	2	4	4	4	3	3	3	3	3	2	3	4	3	3	4	1	3	3	4	1	3	4	2	2	1	2	4	1	3	1	4	4	4	1	4	1
				3	3	1	1	1	1	2	4	1	3	2	1	1	4	4	3	4	4	1	3	3	3	4	3	3	3	1	4	3	3	3	3	3	4	2	2	4	1	2	4	2	2	3	4	1	3
				4	4	4	4	4	4	4	1	4	3	3	4	4	3	1	1	3	4	4	3	2	2	3	4	2	1	1	1	1	4	2	2	1	3	1	2	1	1	4	3	4	1	3	4	3	4
				3	1	1	3	2	1	4	1	3	3	3	3	4	3	1	3	4	3	4	4	4	2	4	1	4	2	1	2	2	1	3	2	4	1	1	1	2	4	1	4	4	1	3	1	1	1
				4	3	3	1	1	1	2	1	3	3	4	3	2	4	4	2	3	2	4	4	4	3	4	2	3	4	3	1	2	4	4	4	2	2	1	2	1	3	4	4	4	4	1	3	1	1
				4	1	3	1	3	4	2	1	3	3	1	3	2	4	4	3	1	1	3	1	2	1	4	1	1	4	4	2	1	1	3	2	3	3	4	4	2	4	1	4	3	3	4	3	2	1
				3	4	4	1	1	4	2	2	1	4	2	1	4	4	3	3	4	2	3	1	4	3	1	3	1	1	3	3	1	4	4	4	3	4	4	4	2	1	4	4	4	3	3	3	1	4
				2	1	2	3	4	3	1	1	4	1	2	1	2	1	2	3	1	4	1	3	2	1	4	2	4	2	3	2	2	4	1	3	4	1	2	4	1	1	4	1	1	4	4	2	3	3
				3	4	2	4	4	4	4	1	2	1	1	1	3	1	4	3	3	3	3	3	3	4	1	1	1	1	4	3	1	4	4	2	3	3	1	2	2	2	2	4	1	3	3	2	1	1
				3	1	2	1	1	4	1	4	2	4	4	1	3	1	3	4	3	2	2	4	1	4	4	3	3	1	3	1	2	1	3	2	1	2	1	3	2	3	4	1	3	3	4	2	3	3
				1	4	2	4	3	4	1	1	4	3	1	4	2	4	3	3	2	3	4	3	2	3	4	4	2	4	1	4	4	2	4	4	3	2	2	4	4	4	3	1	3	3	1	2	4	4
				2	3	1	4	1	1	1	3	3	3	4	3	3	1	1	4	2	2	2	4	3	4	3	4	3	3	2	3	2	1	1	2	4	1	4	4	4	1	4	1	3	1	1	1	2	3
				2	1	4	1	3	3	4	1	4	2	4	4	4	3	3	1	1	4	4	4	4	2	2	3	4	2	2	2	4	2	4	4	1	1	1	4	2	3	3	2	4	4	3	2	1	4
				3	3	3	1	1	2	2	3	4	2	3	1	3	3	4	1	1	3	4	1	3	1	4	4	4	4	3	2	1	4	3	3	4	3	4	2	4	1	1	3	3	3	3	4	3	1
				3	1	4	4	4	2	4	3	1	1	1	2	4	4	4	2	4	1	2	2	3	4	4	3	4	3	4	4	4	2	2	1	3	4	4	4	4	4	4	3	4	3	1	1	2	3
				2	1	1	4	4	3	4	4	2	1	1	2	3	3	4	4	4	3	1	2	4	1	3	3	3	1	1	3	2	2	3	4	4	1	1	2	1	3	4	1	2	3	2	2	3	1
				1	2	3	1	2	3	3	3	4	4	1	1	4	3	2	4	3	4	1	4	3	2	4	3	3	4	1	4	1	2	1	3	2	3	3	2	1	3	3	3	1	3	1	1	2	4
				1	4	3	3	4	2	3	3	2	1	4	3	1	4	3	3	3	4	3	3	4	3	4	2	4	4	3	4	3	2	1	1	1	1	1	4	2	3	1	4	4	4	3	3	1	1
				2	4	3	4	1	2	2	3	2	1	1	1	1	4	4	1	2	1	1	4	4	4	4	1	1	4	4	1	4	3	3	2	4	4	4	3	3	4	4	3	2	3	2	1	3	3
				4	3	4	3	3	1	4	4	1	3	1	4	2	1	1	1	2	3	3	4	1	3	3	3	4	4	3	1	3	1	1	3	3	3	4	2	2	4	4	3	4	4	1	4	3	1
				1	4	3	1	4	4	4	1	4	3	2	3	2	1	1	4	1	2	2	4	3	3	3	3	2	3	4	2	1	3	1	2	3	1	2	3	4	2	4	4	2	4	1	1	2	2
				2	3	1	3	3	4	4	3	2	2	1	4	4	1	3	4	4	1	1	4	1	2	4	2	2	3	1	1	2	4	1	4	4	1	2	1	3	2	3	2	4	4	4	4	4	3
				4	1	2	3	4	2	1	2	4	4	4	4	4	4	2	4	4	1	4	4	1	1	3	2	4	3	4	1	2	2	2	1	3	3	1	3	3	4	2	4	2	2	4	2	4	4
				2	1	3	3	2	4	2	3	3	4	4	3	3	1	4	2	3	2	2	1	4	3	1	2	4	2	4	3	1	4	3	4	4	2	2	1	1	1	1	2	2	2	4	2	1	4
				2	2	1	1	4	3	3	2	3	4	1	1	3	1	1	2	4	4	3	2	3	2	4	3	1	3	3	3	4	4	4	4	3	3	4	3	2	2	3	2	3	4	4	3	3	1
				4	4	1	4	3	4	3	2	4	1	3	1	2	2	2	4	3	4	3	3	1	1	1	1	2	1	2	2	3	1	3	4	4	2	3	4	4	4	4	1	3	4	1	3	1	4
				3	1	1	1	3	4	4	2	4	4	4	2	2	4	4	3	3	4	3	4	4	3	3	2	4	3	3	3	1	3	1	3	2	3	3	4	4	3	3	4	4	4	3	3	3	4
				2	4	1	3	4	2	4	4	1	4	4	1	3	1	4	2	3	2	1	4	4	3	3	3	3	1	4	1	3	3	3	2	4	2	4	2	2	1	2	4	4	2	1	3	3	4
				4	4	4	3	2	4	3	4	4	1	2	2	1	3	1	4	3	4	4	1	1	2	2	3	3	3	3	3	2	2	2	2	4	2	3	2	4	4	1	3	1	4	1	3	4	2
				4	3	4	2	3	3	3	4	1	1	1	1	4	1	3	4	3	1	1	2	2	1	4	4	1	3	4	4	1	2	2	2	4	1	4	1	1	3	3	4	4	1	3	3	3	1
				1	1	3	3	3	4	3	3	1	4	3	4	2	4	2	3	4	4	2	3	4	4	3	4	4	2	4	3	3	1	1	2	1	1	2	2	2	4	2	3	4	4	4	4	4	1
				2	2	4	1	3	4	4	1	3	1	1	2	4	1	4	1	2	3	2	1	2	1	1	1	3	4	4	4	2	4	4	3	2	2	3	3	2	3	1	3	3	4	4	4	3	2
				4	4	4	2	2	1	3	2	3	2	3	3	3	4	1	4	4	2	2	2	1	1	4	1	1	4	4	4	1	1	2	4	3	4	3	1	4	1	2	1	4	4	1	2	1	2
				1	4	1	1	2	1	1	4	3	4	1	4	4	3	4	1	4	4	4	3	2	3	1	2	4	3	4	2	2	2	1	1	3	3	1	4	3	3	4	4	2	1	2	3	4	3
				3	1	4	4	4	4	2	4	3	3	4	1	3	4	3	2	3	3	4	4	2	4	3	4	4	2	1	4	4	4	4	2	3	3	1	2	1	3	2	3	4	4	4	3	2	3
				4	3	3	3	3	3	2	3	4	2	2	3	1	2	2	3	1	1	3	1	3	3	3	4	3	4	4	2	2	2	2	3	1	4	2	3	1	1	1	2	2	4	1	1	4	4
				2	3	4	4	2	4	1	4	2	4	2	3	3	1	4	4	1	3	4	4	3	2	1	4	4	1	4	3	4	3	1	3	3	3	2	4	1	1	4	3	4	2	4	3	1	3
				4	4	4	2	1	3	4	4	1	1	4	1	1	1	3	4	4	3	3	4	4	4	3	4	1	2	4	4	3	4	4	1	4	1	2	3	1	4	2	3	1	2	3	3	4	4
				4	4	4	4	4	4	4	4	4	4	3	1	1	3	4	1	2	3	3	3	2	3	2	1	3	3	1	1	2	4	2	4	4	1	2	1	1	4	4	1	3	4	2	4	2	4
				4	2	3	4	1	1	4	4	1	3	2	3	4	4	3	1	3	4	1	1	2	3	4	1	3	4	1	3	2	2	3	4	1	3	4	2	3	2	3	3	3	2	2	1	1	2
				4	2	4	2	4	3	2	1	4	1	4	1	1	2	3	3	3	2	1	4	2	4	1	1	3	1	3	2	4	3	4	4	4	3	4	4	2	3	3	1	3	3	2	3	4	1
				2	2	2	3	4	2	1	4	2	4	4	3	3	4	4	3	4	3	1	3	2	1	2	3	4	3	4	2	2	3	1	1	4	4	2	3	1	3	1	2	2	1	3	4	1	3
				2	1	2	4	3	4	1	1	2	4	4	4	4	3	1	2	3	3	4	4	2	4	3	2	2	4	2	4	3	2	4	4	1	1	1	3	3	2	2	4	2	2	4	2	1	2
				2	2	3	3	4	4	4	2	1	2	3	4	3	3	3	4	3	3	1	4	1	3	4	4	4	2	1	1	2	1	1	4	2	1	1	1	3	3	4	4	3	4	1	4	3	2
				3	3	3	3	2	1	1	4	4	3	4	1	1	1	1	4	1	1	3	2	3	4	1	2	3	4	1	1	3	3	3	3	3	2	3	4	3	1	1	3	1	2	2	1	1	1
				4	1	1	4	2	2	1	4	4	4	4	1	4	3	4	2	3	3	4	4	1	4	3	4	3	4	4	4	1	2	4	3	1	3	3	3	1	4	2	3	1	3	3	3	4	1
				4	3	1	1	1	4	4	2	2	3	1	4	3	2	4	2	1	2	4	3	3	1	1	1	3	3	3	3	4	4	4	4	1	1	3	4	3	3	3	2	3	4	4	4	1	3
				2	4	1	4	4	4	2	1	4	1	4	2	3	3	3	1	3	1	3	1	3	3	3	2	3	2	3	4	4	4	3	4	1	2	1	4	3	3	3	1	2	1	1	1	4	3
				4	4	2	4	4	1	1	1	4	4	1	3	4	1	1	3	1	1	4	3	4	4	4	1	2	3	1	2	2	4	1	2	1	2	3	4	3	1	1	4	2	1	2	3	1	1
				4	3	2	3	2	2	3	4	3	4	2	4	1	2	4	1	3	1	3	1	4	1	1	1	4	4	3	1	4	3	1	4	4	2	4	1	4	1	3	1	1	4	4	3	1	4
				2	1	3	4	3	3	2	4	1	4	4	1	2	3	4	2	1	3	3	4	1	3	3	2	4	3	3	4	3	2	4	1	4	2	4	4	4	3	2	2	2	1	4	2	2	3
				4	2	1	1	1	3	4	4	2	2	4	3	4	1	3	1	3	4	4	3	4	4	3	2	1	3	3	4	3	2	3	1	3	3	3	4	2	4	2	4	1	4	1	1	4	2
				3	3	1	3	4	3	4	4	4	2	4	4	1	1	1	3	1	2	1	4	4	2	1	2	1	1	4	1	2	4	3	3	1	3	4	4	3	4	1	4	4	4	4	1	3	3
				1	2	4	4	2	4	2	1	4	1	1	2	4	4	1	4	1	3	3	3	4	1	4	2	4	3	1	3	3	4	1	3	1	4	1	4	4	4	4	4	4	4	4	4	3	4
				4	4	3	4	2	4	3	1	1	3	4	3	3	2	4	1	3	4	4	2	1	4	1	4	3	3	3	1	3	3	2	4	4	4	1	2	3	1	4	3	3	2	4	1	3	2
				2	4	4	3	1	2	1	4	2	4	4	3	4	1	2	3	2	2	3	1	4	4	1	1	1	3	2	1	2	3	3	3	4	4	3	1	3	2	3	4	4	4	2	2	2	1
				2	4	4	3	3	3	3	3	2	3	2	2	2	1	3	3	1	3	4	4	1	4	2	4	2	2	4	1	1	1	3	1	3	2	4	1	3	1	1	4	2	1	1	3	3	4
				4	1	1	2	3	4	4	3	1	3	4	1	2	3	2	3	3	3	2	1	1	1	3	4	1	4	2	1	1	1	4	2	4	3	4	4	3	1	1	3	3	3	4	2	4	3
				3	4	4	1	3	1	1	1	1	3	4	1	1	1	4	4	1	2	1	3	1	1	4	4	2	3	1	3	4	4	1	4	4	2	4	3	2	2	1	4	3	1	3	4	2	4
				4	4	2	4	3	2	4	2	3	4	4	3	1	4	2	1	1	2	4	4	2	1	1	3	3	4	1	2	4	2	2	2	4	3	2	3	3	1	1	3	1	2	1	3	3	1
				2	1	1	3	3	4	1	4	1	1	1	1	4	1	4	2	1	1	4	3	1	3	3	3	1	4	4	3	3	4	4	1	2	4	3	2	4	1	3	2	2	4	3	4	4	4
				4	3	1	2	3	4	4	2	3	1	3	2	4	1	4	2	4	2	4	2	1	4	4	1	4	3	2	3	3	4	1	2	1	1	3	1	3	3	2	3	1	3	4	3	3	2
				2	1	4	1	3	3	3	1	4	3	1	4	4	2	1	1	3	4	3	2	2	2	4	4	4	3	1	2	1	4	4	2	1	3	1	2	1	1	3	2	1	1	4	1	3	3
				3	4	4	1	4	2	3	3	4	4	3	4	2	4	4	1	1	4	2	3	3	4	1	4	1	2	2	4	1	3	2	2	2	1	2	1	4	2	2	1	4	2	4	4	2	4
				2	3	4	1	1	3	1	3	1	2	4	4	4	4	1	4	1	3	2	4	4	3	2	1	1	3	3	1	1	3	1	3	4	1	2	4	2	4	3	1	1	1	1	4	4	3
				2	4	2	3	3	2	3	4	3	4	4	1	4	4	1	1	4	1	3	3	4	3	1	4	4	3	1	4	4	3	1	4	2	2	3	2	1	2	4	1	1	3	2	3	1	1
				4	3	1	1	1	1	3	2	1	4	2	2	4	4	1	2	1	3	4	3	4	4	4	3	1	3	2	1	3	3	4	4	4	3	3	1	4	3	1	4	2	2	2	2	4	1
				3	1	2	1	3	4	4	4	4	3	3	2	1	3	4	3	2	1	2	1	2	4	1	1	4	4	3	1	4	4	2	2	2	1	4	4	1	1	3	4	1	1	1	1	1	4
				1	4	4	1	3	4	3	1	2	3	4	1	4	1	4	1	3	4	3	1	3	4	3	2	1	3	1	2	4	4	2	3	1	1	2	3	1	1	2	4	3	2	1	1	2	1
				4	2	3	1	4	4	4	1	4	4	3	2	4	3	2	4	4	3	4	1	3	4	2	1	4	1	4	1	1	3	2	4	4	4	1	2	4	3	3	2	1	2	2	1	1	3
				2	1	4	1	3	1	3	3	2	1	3	1	2	4	4	4	4	4	4	4	3	2	1	4	3	3	4	2	1	3	3	1	4	2	2	1	3	2	2	4	1	4	1	4	4	4
				2	4	2	4	4	1	2	4	4	3	3	1	2	4	2	4	1	2	2	1	1	1	1	4	4	3	2	1	2	3	2	4	3	1	2	1	1	4	1	4	4	2	4	1	4	1
				2	2	3	4	2	1	1	2	4	1	2	4	1	3	3	1	1	1	1	3	2	1	3	4	1	3	3	1	1	2	4	2	2	3	4	3	3	3	4	1	1	1	1	2	4	1
				4	1	3	3	1	1	3	2	2	4	4	2	2	1	4	3	3	1	4	2	2	3	3	2	1	1	3	1	4	4	3	4	4	1	2	2	2	1	1	3	2	4	3	2	4	1
				3	3	2	4	3	4	1	2	4	4	2	4	1	4	2	3	2	1	1	4	4	4	2	1	2	4	3	3	2	2	3	4	4	4	1	1	2	3	3	1	1	4	4	1	2	3
				3	1	3	4	2	4	1	3	1	2	2	2	3	1	3	4	2	3	1	3	4	4	3	1	3	3	3	3	3	2	1	4	1	3	3	3	4	4	1	1	3	2	1	2	1	2
				4	1	1	2	4	4	1	1	4	1	1	1	3	1	4	4	2	3	2	4	1	4	4	2	3	4	2	4	1	4	2	4	3	1	1	4	3	4	3	1	3	1	1	1	3	1
				3	4	2	1	1	4	3	4	1	4	4	4	4	4	1	4	4	3	4	3	4	3	4	4	2	4	2	1	1	4	3	2	3	2	3	4	3	1	3	3	1	2	1	4	1	3
				2	1	4	3	4	2	1	1	4	3	4	4	2	4	3	4	1	4	4	3	3	1	3	2	2	2	4	3	4	2	1	4	3	4	2	1	1	4	3	4	4	4	1	4	2	2
				4	1	3	3	4	1	4	1	2	1	4	3	1	4	4	3	2	1	4	1	1	4	2	3	2	3	1	2	1	1	3	4	3	4	3	3	4	1	3	1	3	3	3	4	1	2
				2	4	3	1	1	4	1	3	4	3	3	3	3	4	4	1	1	3	1	3	1	3	3	4	4	4	4	4	3	1	4	3	3	3	3	2	1	2	1	1	4	4	1	3	2	1
				3	3	1	3	1	2	4	4	3	2	3	1	3	3	3	4	2	3	4	1	4	3	4	3	3	3	4	3	4	2	2	4	4	3	4	1	3	1	4	3	4	2	4	4	2	1
				4	3	1	3	4	1	3	4	1	1	2	3	4	4	4	1	3	3	3	3	4	3	1	3	3	4	2	4	3	4	4	1	3	4	3	3	1	4	2	4	4	4	3	4	4	4
				3	3	3	2	4	2	1	2	4	1	3	4	3	1	3	4	4	4	3	4	1	3	1	3	3	4	4	3	4	1	4	4	3	3	2	2	3	1	3	3	4	1	4	4	4	3
				3	1	2	3	3	3	3	1	3	4	1	3	1	4	3	1	2	4	1	2	2	2	2	2	4	1	3	4	3	1	4	2	1	3	3	4	4	2	1	3	3	1	3	3	1	3
				3	3	1	3	4	3	2	4	2	1	4	3	1	4	1	2	3	3	2	1	1	2	2	4	1	4	1	3	1	1	2	1	1	3	3	2	1	4	3	4	1	4	2	1	1	4
				4	4	3	4	2	1	4	3	4	1	1	3	2	3	2	4	4	1	4	2	1	4	2	1	3	3	1	4	3	3	2	3	4	4	3	3	4	4	1	4	1	4	3	2	4	2
				4	2	1	3	2	4	4	1	2	1	4	1	2	4	1	1	3	4	3	1	3	4	4	2	4	3	3	3	3	2	3	2	1	2	1	4	1	4	1	2	1	1	2	3	4	3
				4	3	2	4	1	3	1	4	1	3	3	4	3	4	1	2	4	4	1	3	4	4	3	4	3	3	2	4	3	4	3	1	2	1	3	3	2	1	3	1	4	2	1	3	1	4
				1	4	3	1	3	1	3	4	3	4	4	1	4	3	2	3	2	1	4	1	4	4	1	4	2	2	4	4	1	2	1	3	4	2	3	2	2	4	3	3	2	2	3	4	2	4
				2	1	2	2	4	1	1	3	4	2	3	1	1	4	3	1	4	4	3	2	3	4	4	3	1	4	2	3	2	3	3	3	4	1	1	3	1	2	2	4	1	2	2	3	2	3
				4	4	1	4	3	4	4	1	4	2	2	4	2	3	1	4	2	4	4	3	1	3	3	4	3	2	3	3	4	4	1	2	4	1	1	4	1	2	4	3	4	1	4	1	3	3
				1	4	4	2	1	1	2	4	3	2	1	4	2	3	1	3	2	1	2	1	3	2	3	3	3	4	2	4	2	3	3	3	2	4	4	1	1	4	3	1	1	2	3	2	2	1
				1	1	3	4	4	2	4	2	1	4	2	4	1	3	1	1	4	3	2	2	4	4	4	1	3	3	3	4	4	4	2	3	3	1	1	1	3	3	3	2	2	4	4	3	4	1
				1	3	3	1	3	4	4	2	3	3	3	3	3	4	3	4	2	2	4	3	4	3	2	2	4	4	2	2	4	4	2	4	2	1	1	4	3	4	4	3	4	4	3	3	4	3
				3	4	4	1	3	3	1	2	1	4	4	3	1	2	1	3	1	3	1	3	3	4	2	4	4	4	3	1	4	2	4	4	3	1	3	2	1	2	3	4	1	3	2	2	3	2
				4	4	2	4	4	1	4	4	2	3	2	2	1	1	4	4	4	3	2	3	4	4	3	2	3	4	3	1	1	3	1	4	1	1	4	4	1	1	4	4	4	3	1	2	3	2
				3	4	1	4	3	3	3	1	2	1	2	3	4	1	3	4	1	4	3	2	2	4	3	3	4	4	3	1	3	3	4	3	4	1	2	3	3	4	4	2	2	2	4	3	1	3
				1	3	2	4	3	3	4	1	4	1	2	1	3	1	1	1	4	2	4	3	1	4	2	3	1	3	4	3	2	3	4	4	4	3	3	2	1	1	3	3	1	3	1	4	3	4
				3	3	1	1	2	4	3	4	1	3	3	1	4	3	4	1	3	1	4	4	1	1	1	2	2	4	4	2	4	3	1	4	1	3	4	2	3	4	2	3	4	2	2	4	3	4
				2	4	1	1	2	3	1	1	3	4	3	3	4	4	4	1	4	3	1	1	3	4	4	1	4	1	3	4	2	4	2	4	4	4	4	4	1	4	3	2	4	2	1	4	3	2
				3	4	3	1	3	4	1	4	4	2	4	1	4	4	4	3	4	1	3	1	1	1	2	4	4	4	4	4	4	1	4	1	1	3	4	4	2	1	1	4	1	3	1	2	1	3
				3	1	3	1	2	4	2	2	2	1	3	3	4	2	2	1	2	1	1	2	1	2	4	1	1	3	4	1	1	4	3	2	2	4	4	1	3	2	4	2	3	2	1	2	1	3
				4	4	1	3	3	2	1	2	3	1	3	4	1	4	4	3	3	3	4	2	4	3	4	3	4	2	2	1	1	4	3	1	4	2	3	2	1	3	1	4	4	2	1	2	1	4
				4	3	1	1	4	1	3	2	3	4	4	1	2	4	4	4	1	3	1	1	2	3	3	1	2	4	1	1	2	1	2	3	1	1	4	4	2	4	1	4	4	3	1	1	2	1
				3	3	1	3	1	4	4	4	3	3	4	1	1	4	1	2	1	2	3	3	1	1	1	3	1	1	4	3	1	1	3	4	1	1	4	4	3	1	3	3	2	3	1	4	2	4
				4	1	3	3	3	4	3	1	3	3	4	2	4	4	4	1	3	3	1	2	4	2	2	4	4	1	3	3	1	1	1	1	2	2	1	2	4	1	1	3	1	1	4	1	1	3
				2	2	1	2	3	1	4	1	1	4	4	4	4	4	3	3	1	1	4	3	4	2	2	2	3	2	4	4	1	4	2	3	4	1	2	3	4	4	4	1	1	2	4	4	3	1
				3	4	3	4	4	3	2	3	1	1	4	3	1	2	1	4	2	1	4	1	4	3	4	2	3	4	3	4	4	4	1	2	4	2	1	4	4	3	3	3	4	2	2	2	2	4
				2	4	1	3	4	4	4	1	3	1	4	4	1	4	1	4	3	4	3	1	4	4	4	3	4	2	1	1	1	4	4	3	3	2	3	4	3	3	4	4	4	4	4	2	2	4
				4	2	1	2	3	2	4	3	1	1	3	4	1	3	4	1	2	1	3	3	3	4	1	4	1	4	2	4	2	3	2	4	4	2	4	1	4	1	1	4	2	4	3	3	4	3
				4	1	4	1	4	4	3	3	3	1	4	3	4	2	2	1	1	3	2	4	3	4	1	4	2	2	1	4	2	2	1	4	4	2	3	4	1	4	3	4	1	1	2	3	4	4
				4	2	1	3	1	4	1	4	1	1	4	3	2	3	4	4	3	4	4	4	3	3	4	4	4	2	4	3	4	4	2	3	3	3	1	3	2	3	1	4	3	1	1	3	3	1
				3	3	4	2	4	4	1	3	1	1	1	4	1	1	1	4	3	1	1	2	3	4	2	4	2	3	1	3	3	3	2	1	3	1	1	1	1	4	4	1	2	1	3	3	2	3
				4	4	3	4	4	4	1	1	4	2	4	4	3	3	4	1	1	4	3	3	1	3	3	1	3	4	1	3	3	1	4	1	4	3	1	4	4	4	3	4	3	1	4	1	4	1
				3	2	4	1	4	3	2	1	4	4	1	2	1	3	1	1	1	1	3	4	4	4	4	2	4	3	4	4	3	2	3	1	3	3	1	2	3	2	3	4	3	4	1	2	1	1
				1	4	4	3	4	1	2	1	4	3	1	3	4	4	4	1	3	2	1	3	3	4	2	1	3	2	1	4	1	4	2	3	1	4	4	3	1	2	2	2	4	4	2	4	3	1
				1	3	1	2	4	4	3	1	3	4	3	4	4	3	4	3	1	1	2	1	1	3	4	1	1	2	4	2	1	1	1	3	1	4	3	3	2	4	4	2	4	4	3	4	4	2
				2	3	2	3	4	4	1	3	4	4	1	1	1	4	1	2	2	4	4	3	3	2	3	1	4	3	4	1	3	1	1	1	3	3	1	2	2	4	1	4	3	4	4	1	2	4
				4	1	1	2	4	4	2	3	1	4	3	1	4	2	2	1	1	4	1	4	4	1	2	2	1	1	4	4	4	4	4	2	1	3	4	3	1	3	2	2	4	3	3	2	2	3
				4	1	3	4	3	4	1	1	4	1	4	4	4	2	4	1	2	3	4	4	3	1	3	2	1	4	4	3	3	3	3	1	3	4	4	4	1	4	1	4	3	1	1	3	1	3
				4	2	3	1	3	1	1	1	2	3	4	3	4	1	3	4	4	2	4	4	1	3	3	4	4	4	2	2	3	3	3	4	4	2	4	4	2	3	4	2	2	4	1	1	4	4
				3	1	4	1	1	3	1	3	4	3	1	1	1	3	3	4	4	4	4	4	2	1	2	4	4	2	3	3	2	1	4	4	3	4	2	4	4	3	1	3	3	4	4	1	3	2
				4	4	4	2	1	2	1	3	3	3	4	2	1	2	2	2	3	1	2	1	2	4	4	1	3	3	1	3	1	2	4	2	4	1	1	2	1	4	2	3	3	1	4	1	3	3
				2	4	3	3	3	1	3	2	4	1	3	3	1	3	3	4	4	4	3	1	2	4	2	1	4	4	4	4	3	4	2	2	3	2	2	4	1	2	2	2	3	2	4	1	4	4
				4	4	4	4	4	1	3	3	1	4	1	4	3	4	3	1	4	1	4	3	3	1	1	3	1	3	4	1	4	4	4	3	4	1	1	4	1	4	1	1	2	1	3	2	2	3
				2	1	4	3	4	4	1	2	4	2	4	3	1	1	4	4	3	4	2	3	3	3	1	1	2	3	4	4	3	1	4	4	3	2	2	1	1	3	4	4	3	2	1	3	4	1
				4	1	4	4	3	3	3	4	4	2	2	1	4	3	3	3	2	4	4	1	1	3	3	4	4	4	1	1	3	3	4	2	4	1	1	4	4	2	2	2	3	4	2	3	3	4
				4	1	4	1	4	3	3	4	4	1	3	4	4	2	1	3	2	2	4	1	3	4	3	4	1	1	1	4	2	3	3	3	1	2	3	4	1	4	4	4	4	2	3	2	1	2
				2	1	2	1	1	2	1	4	1	3	4	4	2	3	3	1	4	3	1	2	1	2	1	4	4	3	1	3	3	4	4	1	2	3	4	3	3	4	4	3	3	2	3	4	3	4
				1	3	3	4	1	3	4	4	3	3	3	2	1	1	4	2	1	1	4	3	1	1	4	1	4	4	1	1	3	4	3	1	4	3	4	2	2	4	2	1	1	2	4	4	4	1
				1	1	3	2	1	3	1	3	4	2	2	1	2	3	2	1	4	2	4	1	3	4	1	4	3	1	1	4	2	4	4	2	4	3	4	3	3	1	4	3	3	3	1	1	2	1
				3	2	1	1	3	2	4	4	2	1	1	2	3	4	1	1	1	4	3	4	2	1	3	4	3	1	4	1	2	2	3	1	2	4	1	2	3	4	1	2	4	2	2	2	1	2
				2	2	1	2	1	3	3	1	4	2	4	3	3	4	4	3	4	3	1	1	4	3	4	1	1	1	4	2	2	1	4	3	4	2	1	3	1	1	2	1	4	2	3	1	2	3
				1	1	3	3	4	4	1	2	4	3	1	4	4	1	3	3	1	1	4	2	4	2	3	4	4	4	2	4	3	4	3	3	4	3	1	4	2	3	2	1	4	4	2	3	1	1
				2	4	1	1	3	4	2	1	4	3	3	4	4	3	2	1	3	3	4	4	2	1	1	4	1	3	2	4	3	3	4	2	2	2	1	1	2	4	2	1	1	3	1	3	3	4
				2	4	3	2	3	2	2	3	3	3	1	2	3	3	4	4	1	4	3	1	4	1	4	4	1	2	1	4	1	1	3	1	2	3	1	1	2	2	3	3	2	2	3	4	4	1
				4	1	2	1	2	3	4	2	3	3	4	4	3	3	2	3	1	4	1	1	2	4	4	1	3	1	2	3	1	3	4	1	4	1	3	2	1	4	4	4	2	2	1	4	3	1
				1	4	4	2	4	1	4	2	4	4	4	1	4	2	2	1	3	1	2	1	2	1	3	3	4	4	1	3	2	1	4	2	2	1	2	4	4	4	2	2	4	2	3	4	2	4
				4	2	1	2	3	3	4	2	3	1	3	1	4	4	3	4	3	4	1	1	2	1	2	4	4	1	3	1	3	1	4	2	2	4	1	3	4	4	2	4	4	2	1	4	2	3
				2	1	1	1	1	4	3	1	2	2	2	1	2	3	3	2	3	3	3	4	4	3	3	3	4	4	1	2	3	3	1	1	4	1	4	1	1	1	1	3	3	4	3	1	3	4
				2	2	3	4	4	3	3	1	1	3	4	4	3	1	4	1	3	3	1	2	4	4	3	3	3	3	3	3	4	4	4	4	4	1	2	1	1	2	3	2	4	2	4	3	4	4
				2	1	4	3	4	3	3	3	1	1	1	3	4	4	4	1	1	3	1	1	3	2	2	1	4	3	1	3	2	4	3	4	1	3	4	1	4	3	3	4	3	1	3	2	2	4
				4	4	4	2	1	1	4	3	1	1	2	3	1	4	3	1	2	1	4	1	1	4	4	4	2	3	2	4	2	4	1	2	1	3	2	4	3	3	4	2	1	3	1	1	1	1
				2	3	1	4	1	3	1	4	4	2	3	3	2	4	4	3	4	3	4	1	1	4	1	4	1	4	2	3	4	4	1	3	4	3	4	1	4	3	4	3	2	4	4	4	1	4
				2	2	2	2	4	1	3	3	1	2	4	3	3	2	1	4	1	3	3	2	1	4	2	3	2	2	1	3	2	4	1	1	2	1	3	3	3	4	2	1	2	3	4	2	3	2
				4	3	3	3	1	3	1	4	4	4	4	3	4	1	2	3	1	4	4	3	2	2	4	1	1	1	4	4	4	3	3	3	4	1	3	3	4	1	3	3	4	1	3	2	1	2
				1	4	4	2	4	1	1	4	2	4	4	1	4	3	4	1	1	3	2	4	2	4	4	4	3	4	4	1	4	4	1	3	4	2	1	4	1	3	2	1	3	4	4	2	3	4
				3	3	3	3	2	1	3	2	1	4	2	1	3	4	4	4	3	2	3	3	2	1	3	4	2	3	4	3	3	2	4	4	4	2	2	2	2	2	1	3	1	4	1	1	1	4
				2	4	2	3	4	2	1	4	3	1	4	4	3	4	4	2	2	3	1	2	2	4	1	3	3	3	2	1	3	3	1	4	1	3	1	2	1	1	2	2	1	2	4	2	4	2
				4	2	1	2	4	2	4	4	2	4	3	4	1	1	3	1	1	1	1	4	1	1	1	3	4	2	4	3	4	4	2	1	3	4	2	2	3	1	1	3	3	3	1	4	4	2
				4	1	3	3	3	3	3	4	4	2	3	4	4	1	4	3	3	2	4	2	3	3	4	1	2	1	4	3	4	4	1	4	2	1	4	2	4	2	3	2	2	4	3	4	4	1
				4	3	1	2	2	1	1	3	2	1	1	4	4	3	3	4	1	4	1	3	4	1	3	2	1	3	1	3	1	3	3	2	1	4	2	3	4	4	3	3	4	4	1	1	4	3
				4	1	4	4	2	4	4	1	2	1	3	4	4	3	3	4	1	1	4	3	1	2	3	1	2	3	2	2	3	4	1	4	4	1	3	1	1	3	2	2	3	1	1	1	1	1
				3	3	4	1	4	4	1	1	1	1	2	2	1	3	4	1	3	2	3	4	3	3	1	1	1	2	1	1	3	2	3	3	2	1	1	4	3	1	3	4	1	3	1	1	3	4
				1	4	1	3	4	3	4	4	1	4	3	3	3	2	4	1	2	3	3	1	3	3	1	2	4	2	4	2	1	3	2	1	3	2	1	1	1	1	3	1	3	1	2	4	1	1
				1	3	1	1	4	1	4	1	4	3	1	2	4	3	1	3	2	4	1	4	3	1	1	2	1	3	4	3	1	4	3	4	2	1	4	4	1	4	4	3	3	4	1	4	4	4
				2	4	4	4	4	4	4	1	1	2	1	1	3	3	1	3	2	4	2	3	3	4	1	4	3	1	3	2	3	4	4	4	4	4	3	2	1	4	3	3	1	1	3	1	4	1
				2	3	4	3	1	2	4	1	3	4	2	3	4	4	2	1	1	1	1	3	1	1	4	3	1	4	3	3	2	3	1	4	1	3	4	3	2	2	2	2	4	3	4	4	1	2
				1	3	1	1	4	1	3	1	1	3	1	4	2	3	3	3	1	4	2	1	1	2	3	3	1	1	1	4	4	4	1	1	2	3	2	2	4	3	1	4	1	1	1	2	3	4
				3	2	3	1	1	2	4	1	3	2	4	4	3	1	2	2	4	4	4	1	4	3	3	1	4	1	1	1	4	4	3	1	1	4	3	2	3	3	4	3	4	4	1	1	2	4
				3	3	3	4	3	2	4	4	3	2	4	1	3	3	3	1	4	3	4	4	2	4	4	3	1	3	1	1	3	2	3	3	1	1	4	1	4	1	2	3	2	1	2	3	4	1
				4	4	4	1	3	1	1	4	1	3	1	2	4	3	2	2	4	1	3	2	2	2	1	4	2	4	4	3	2	2	1	4	1	4	1	4	1	4	4	1	4	4	1	3	4	2
				4	4	3	2	1	2	2	1	4	1	2	3	4	1	3	1	1	3	3	4	3	4	1	4	4	2	2	2	2	1	3	2	2	1	4	2	3	3	3	1	3	1	4	1	4	4
				1	4	1	3	2	4	4	4	4	1	2	2	1	1	1	4	2	4	4	1	3	4	1	1	4	2	3	3	3	2	3	3	3	3	4	4	1	4	3	1	4	3	3	4	3	3
				2	4	3	2	4	4	1	3	1	1	1	4	2	4	3	1	2	1	1	2	3	1	2	3	4	1	4	2	2	1	2	4	4	4	1	2	3	2	4	3	2	2	2	1	1	4
				3	3	1	3	2	4	1	4	2	2	3	1	2	4	4	3	2	1	3	3	4	2	1	4	2	3	3	4	1	3	4	1	4	3	3	3	2	2	1	3	1	1	2	3	4	1
				3	4	3	1	1	1	2	4	3	4	1	1	4	3	1	1	3	1	1	4	1	1	3	2	3	2	2	4	2	3	4	1	1	3	1	4	2	2	1	2	1	3	1	2	3	4
				1	2	4	1	4	3	3	4	4	3	4	3	4	3	4	3	1	4	4	3	4	3	4	1	2	4	2	3	3	1	2	4	1	2	4	4	1	1	2	3	4	4	2	1	1	2
				4	3	1	1	3	4	1	4	4	3	2	2	4	4	1	1	2	3	4	4	4	2	1	3	1	3	4	3	3	1	1	1	2	2	1	4	1	1	4	3	4	3	4	4	2	1
				4	3	4	3	3	3	1	1	4	2	4	3	1	3	2	3	3	3	2	1	2	3	1	4	1	4	1	4	4	4	1	3	1	4	3	4	3	1	4	3	3	4	4	2	4	2
				2	4	1	3	4	4	1	3	4	2	4	2	4	4	4	1	2	2	4	2	1	4	2	4	1	3	3	2	3	3	1	3	3	4	4	2	4	2	1	2	1	2	4	4	1	2
				1	3	1	4	4	3	4	1	3	3	1	2	1	4	1	4	2	4	2	3	4	1	1	4	1	2	4	2	4	1	1	2	2	1	3	1	2	4	1	3	1	4	2	4	3	4
				4	1	3	1	1	1	3	4	1	3	4	1	1	4	3	4	1	3	4	3	2	4	2	3	3	2	4	2	3	3	2	1	4	2	4	3	2	3	2	2	1	2	4	3	3	2
				3	4	1	3	1	3	4	1	4	4	3	1	4	4	4	1	2	4	4	1	1	4	1	1	4	3	4	2	4	1	4	4	1	3	2	2	3	2	2	4	1	1	1	1	4	4
				4	4	1	3	3	1	3	4	3	4	2	3	3	3	3	3	4	4	1	1	1	1	4	4	1	1	3	4	4	4	4	4	2	4	1	4	3	2	4	1	4	4	4	4	1	4
				2	2	3	1	1	1	2	2	2	3	4	3	2	3	4	4	4	1	2	4	4	1	2	4	1	4	3	3	3	3	1	1	4	4	2	3	4	3	4	1	3	1	3	1	2	4
				1	4	1	1	3	4	1	3	4	2	4	3	4	4	1	1	1	2	1	1	1	3	4	1	3	3	2	4	3	4	4	2	1	3	1	2	4	3	4	1	3	3	2	1	1	2
				4	3	2	1	1	3	3	1	1	4	3	1	4	1	3	1	2	2	4	1	3	3	1	4	3	3	2	4	3	4	2	1	3	1	2	4	2	4	4	1	4	3	3	1	1	3
				1	1	1	4	4	2	1	2	1	1	4	4	4	1	1	1	3	4	1	4	4	1	3	4	4	2	2	4	1	3	1	4	4	2	3	4	4	4	4	1	3	1	2	1	4	3
				4	4	3	1	2	2	4	4	3	3	4	2	3	2	4	4	3	1	1	4	1	2	3	3	2	3	4	1	2	3	1	1	4	3	2	4	1	2	2	1	3	3	2	1	2	4
				1	4	4	3	1	1	4	1	2	2	2	1	4	4	2	2	4	4	3	1	4	3	3	4	3	1	1	1	4	1	2	1	3	4	4	2	3	4	2	3	3	4	1	4	1	3
				1	2	4	4	2	3	2	4	4	3	1	2	1	4	4	2	3	1	2	3	1	3	3	1	4	4	1	2	4	4	2	3	4	1	4	4	1	1	3	3	2	4	1	2	2	2
				3	4	3	4	4	4	2	2	2	3	2	2	1	2	3	3	3	3	3	3	1	4	1	3	2	4	1	2	3	3	1	1	2	2	4	4	1	2	1	3	1	4	2	2	2	4
				3	3	3	4	4	3	2	4	1	4	1	4	1	2	4	4	1	1	1	2	3	1	2	1	4	2	4	4	3	4	3	2	3	3	2	2	2	3	4	1	1	2	4	2	1	2
				3	1	4	4	2	3	1	1	2	3	3	4	3	4	1	4	4	2	4	4	4	1	4	3	4	4	4	4	4	2	4	4	1	3	1	2	3	1	3	2	3	4	4	4	3	2
				4	4	4	3	2	1	4	4	1	1	2	4	1	2	3	1	3	4	3	1	4	2	2	4	3	1	1	1	2	3	4	1	3	3	4	3	4	2	4	4	1	1	4	1	1	1
				1	1	4	2	4	4	4	3	3	4	1	3	4	2	4	3	1	4	1	3	4	2	4	2	2	4	3	4	3	4	1	3	3	4	1	1	3	1	4	3	3	2	4	4	1	1
				1	4	1	4	3	3	4	3	3	4	4	1	3	4	4	3	1	1	3	3	4	4	3	3	1	4	3	2	1	1	3	4	1	4	1	1	4	4	2	3	3	1	1	4	2	1
				3	3	4	2	4	4	4	1	4	4	4	4	4	1	4	4	3	4	3	1	1	3	1	3	3	2	3	1	1	3	3	3	1	3	4	1	3	1	1	2	3	4	4	3	3	2
				4	4	1	4	1	1	1	2	1	4	1	2	1	1	1	2	1	4	1	3	4	2	3	4	3	2	3	1	4	1	3	1	1	4	2	2	3	1	1	4	3	1	2	2	1	4
				1	4	1	4	1	1	1	3	1	3	4	4	4	3	3	2	3	4	1	3	2	1	1	1	3	2	1	1	4	4	2	4	1	4	3	3	4	4	4	4	2	1	1	3	3	1
				1	3	4	2	4	4	1	2	1	3	2	1	1	3	2	3	2	4	4	1	3	2	2	1	4	1	2	4	1	4	3	4	1	2	1	3	1	1	3	4	1	1	1	2	4	1
				1	4	2	1	4	1	4	4	2	3	4	1	3	2	3	4	4	3	3	1	1	4	1	1	2	1	4	4	1	2	4	1	2	2	3	4	1	1	1	3	4	3	4	1	2	4
				1	4	3	1	1	4	4	3	2	3	4	4	3	4	3	2	1	3	2	3	4	3	1	2	2	1	1	4	1	3	3	3	4	4	1	2	2	1	2	3	4	1	1	1	4	3
				3	1	1	1	4	1	3	3	3	2	4	1	4	2	4	4	3	1	3	1	4	4	4	1	1	4	4	1	3	1	4	1	3	3	4	3	1	4	1	4	3	3	4	3	4	2
				1	4	2	3	4	3	3	3	2	3	2	3	2	4	2	3	1	4	3	3	3	3	1	4	4	4	1	1	3	1	1	2	3	2	2	2	1	2	1	1	2	1	1	2	3	2
				2	3	4	4	3	1	3	1	1	3	4	3	3	4	3	1	1	4	4	2	3	4	4	2	4	4	3	4	3	4	4	4	2	1	3	1	3	1	4	1	4	3	3	4	3	4
				2	4	4	4	2	1	1	1	3	2	2	2	3	1	1	2	3	3	3	2	4	1	1	3	1	2	1	2	3	4	2	1	4	3	4	1	3	4	4	1	4	4	2	2	4	2
				4	1	3	1	2	2	4	1	4	1	2	2	4	4	3	1	1	1	2	4	3	4	4	4	3	1	3	3	3	3	1	1	4	3	2	2	2	4	1	3	2	3	4	3	1	4
				1	2	1	1	1	2	4	2	4	1	4	4	2	4	2	4	2	1	1	2	4	2	4	4	3	1	1	4	2	2	4	1	3	4	1	4	3	4	3	1	4	1	1	2	4	4
				1	2	1	4	3	3	4	4	1	2	4	1	4	4	4	2	2	2	4	3	4	3	4	1	1	3	2	3	1	4	3	4	4	4	2	4	1	1	4	3	1	1	4	1	4	4
				3	2	3	4	3	2	2	2	4	2	1	2	1	3	4	3	3	4	1	1	3	3	2	3	4	4	4	1	4	4	3	4	4	1	1	4	3	2	3	1	1	1	4	3	2	1
				3	1	3	4	1	2	2	3	1	4	4	4	2	4	1	4	4	4	1	3	4	4	3	1	2	4	4	3	2	4	1	4	1	4	4	3	3	4	2	1	4	4	4	3	3	4
				2	2	4	1	3	2	3	3	1	3	3	3	4	1	3	2	1	2	3	2	4	4	2	4	2	2	4	1	4	4	4	2	4	2	2	2	3	1	3	4	1	2	4	3	1	4
				4	3	4	2	4	4	4	2	4	3	3	4	3	1	1	4	4	2	4	2	3	4	3	2	4	4	4	1	2	1	4	1	1	3	4	4	3	2	3	3	4	1	1	2	4	3
				1	3	4	1	4	2	4	1	4	3	1	2	2	1	1	4	3	4	1	3	2	2	2	3	1	1	2	1	2	4	4	1	2	3	3	1	4	4	3	4	1	3	1	3	2	4
				2	3	2	2	2	2	4	4	4	2	4	4	2	1	4	1	4	2	1	3	4	1	3	2	2	4	3	3	1	2	4	3	2	2	4	1	1	1	4	3	1	4	3	1	1	4
				1	3	2	3	4	3	4	1	2	4	3	3	4	3	4	4	3	4	3	4	1	4	1	4	3	4	2	2	2	1	1	4	3	3	3	3	4	2	2	4	1	2	4	2	4	4
				1	4	2	3	1	4	4	4	1	4	4	1	3	4	1	1	4	3	3	3	1	1	3	4	3	1	3	1	4	4	3	3	2	1	3	2	3	2	4	2	1	1	2	3	3	4
				1	3	1	3	4	3	1	4	1	3	4	3	1	2	1	1	1	4	1	1	3	1	4	3	2	4	1	4	3	4	1	2	3	4	2	3	2	3	4	4	3	3	3	2	4	4
				4	4	2	4	4	2	3	1	4	1	3	2	4	3	4	4	3	4	2	3	1	3	2	1	1	4	3	4	3	4	3	2	2	1	3	1	3	1	4	1	2	2	4	4	1	3
				4	2	3	1	2	2	3	3	1	3	3	2	3	1	3	3	2	1	2	4	2	4	3	3	2	4	3	4	3	4	3	1	4	2	3	3	3	1	4	1	4	4	4	1	1	4
				2	3	3	1	2	2	3	1	4	4	3	3	3	3	1	3	1	1	4	3	4	4	3	1	4	4	4	1	2	4	3	3	1	4	2	1	1	4	2	3	4	2	1	1	1	2
				3	2	3	2	1	2	1	2	2	3	4	2	2	1	4	3	2	2	4	4	2	4	2	4	4	2	4	2	4	2	1	3	4	4	4	3	1	2	4	4	3	4	3	1	2	1
				4	1	2	4	1	3	2	3	2	4	2	2	3	1	2	1	3	4	3	4	3	3	1	1	3	1	2	2	1	2	1	2	2	2	1	3	4	1	4	1	4	1	4	2	3	3
				1	2	1	1	2	2	1	1	1	3	3	2	4	4	3	2	3	1	3	1	4	1	3	3	3	1	4	2	1	2	3	4	2	1	4	2	1	4	4	2	4	4	1	1	3	2
				4	2	4	4	3	3	3	4	2	1	4	4	4	4	1	4	4	4	1	1	3	3	4	4	1	4	2	3	4	4	1	2	3	1	4	3	2	3	3	3	3	1	4	3	4	4
				3	4	2	4	1	4	1	3	4	4	1	3	4	3	1	2	4	4	3	2	4	2	4	1	1	4	1	1	4	3	4	2	3	3	3	3	4	1	4	1	1	4	1	4	1	3
				1	3	3	4	3	4	4	4	3	4	1	1	2	1	2	4	1	1	1	1	3	1	4	2	3	3	3	4	3	1	2	3	4	1	3	2	2	3	4	1	3	1	3	3	3	1
				1	4	1	1	4	2	1	2	3	2	1	4	1	3	1	1	1	3	3	3	4	3	1	1	1	3	1	2	2	4	2	3	3	3	4	1	1	1	4	4	1	1	1	1	2	1
				3	4	4	2	4	2	3	1	4	3	1	1	2	1	4	2	2	3	4	2	1	2	2	1	3	1	3	4	3	4	3	4	3	4	4	1	2	2	3	1	2	1	3	2	4	2
				3	3	3	2	1	1	4	1	2	2	2	3	2	1	2	2	3	4	4	4	1	2	1	3	3	2	2	4	1	4	4	2	1	2	2	3	3	1	4	3	2	4	1	3	2	2
				4	4	1	3	4	3	4	4	4	1	3	1	1	3	4	1	4	2	4	3	1	4	3	3	3	2	1	1	3	1	4	1	2	1	4	2	4	4	3	2	2	3	4	1	3	4
				4	1	2	3	3	3	3	3	4	4	2	3	1	1	3	3	1	3	3	4	3	2	3	2	4	1	4	4	1	3	2	3	3	2	3	3	3	2	2	3	3	3	4	4	3	1
				4	3	3	3	3	1	4	3	2	4	4	4	1	1	2	2	3	4	1	4	1	1	1	2	3	3	4	4	1	4	3	2	2	3	1	4	2	4	2	3	2	4	3	3	3	3
				2	3	3	3	1	1	3	3	1	1	4	4	3	4	4	4	2	3	4	2	1	1	4	1	1	4	4	3	2	4	3	1	3	3	4	4	4	1	2	1	2	3	4	1	2	3
				1	4	4	4	1	2	2	3	1	4	3	4	1	4	3	3	4	4	3	2	2	1	4	1	3	2	2	2	4	2	4	3	1	4	4	3	1	1	4	2	4	3	1	3	3	2
				3	4	2	4	1	3	3	2	3	1	4	4	4	4	2	4	4	1	4	4	3	1	2	4	3	4	4	3	3	3	1	1	4	1	1	3	4	4	2	2	3	3	3	1	1	3
				3	3	2	1	2	1	3	3	4	2	4	4	3	3	3	2	1	4	2	2	3	2	4	1	3	1	4	1	2	2	1	1	3	3	1	2	4	4	4	4	3	2	1	2	3	3
				2	4	3	2	3	1	3	3	4	4	4	4	1	3	3	3	1	4	3	3	2	3	2	4	2	2	4	3	3	1	3	1	3	3	1	4	2	4	3	1	4	1	2	2	4	1
				3	4	3	3	1	3	3	3	3	4	3	3	2	4	3	1	3	4	3	1	3	3	1	4	4	4	2	3	4	1	2	2	1	1	2	2	1	1	3	3	4	3	4	2	2	3
				4	3	2	4	3	3	4	4	3	2	2	3	2	1	4	4	4	2	1	1	4	1	2	1	1	4	3	2	4	1	3	1	1	3	1	3	3	4	1	2	4	2	1	1	2	4
				4	4	3	3	4	4	3	3	1	4	4	3	3	1	4	3	2	4	2	1	1	4	2	3	2	4	3	2	3	3	1	3	3	1	3	3	1	4	3	2	4	1	4	3	3	4
				1	3	3	1	3	1	4	4	1	4	4	1	1	4	2	2	2	4	3	2	4	3	4	1	4	4	1	1	4	3	4	4	4	3	1	3	2	4	4	2	4	3	1	4	1	3
				3	2	4	1	3	4	4	1	4	3	4	4	3	2	3	2	4	4	2	1	4	3	4	3	1	3	1	2	2	4	4	1	1	3	1	2	4	2	1	4	1	3	1	4	4	1
				2	2	1	1	3	3	3	4	1	3	3	4	4	1	1	3	4	2	1	3	3	1	4	1	2	4	4	1	4	4	1	1	1	4	2	1	3	2	1	1	4	4	1	1	4	3
				1	4	3	3	2	1	2	1	1	4	1	1	1	3	3	2	1	2	4	1	4	4	4	4	2	2	4	2	3	4	1	1	4	3	3	4	2	4	2	1	3	2	2	2	4	3
				4	4	3	1	3	1	1	4	2	1	2	1	4	1	1	4	3	4	1	3	2	3	2	2	2	1	1	1	3	3	4	3	2	3	1	2	1	3	2	2	2	1	2	4	4	2
				3	4	3	1	3	3	4	3	1	3	1	4	3	3	4	1	3	2	3	4	2	3	3	3	4	3	2	4	2	2	4	2	4	2	3	3	3	3	1	1	1	3	2	2	4	4
				2	3	3	3	2	1	2	3	1	1	2	4	3	3	3	3	4	3	4	4	1	4	1	3	4	1	1	2	2	4	1	2	3	4	4	4	1	3	4	1	2	1	3	3	4	1
				3	2	2	1	4	1	4	3	4	4	4	4	4	1	1	3	4	4	2	2	4	1	4	2	2	3	4	3	2	4	4	4	3	1	3	1	1	1	3	1	1	3	1	3	3	3
				4	4	3	1	1	4	3	3	3	3	4	3	1	4	3	2	2	4	2	4	4	4	2	3	2	1	2	1	1	4	3	2	2	3	4	4	4	3	4	3	1	2	1	2	4	3
				1	4	1	4	1	1	3	3	2	4	3	4	4	4	3	3	2	1	3	2	3	4	3	3	3	4	1	1	2	3	1	2	1	2	1	3	4	2	3	1	4	2	2	3	3	4
				2	1	2	4	1	1	1	2	1	1	4	3	2	4	2	4	4	2	3	1	4	4	3	1	4	2	1	2	3	2	1	1	4	3	1	4	4	2	2	4	2	3	3	4	3	1
				2	4	1	2	3	3	4	3	1	3	4	3	3	2	4	1	2	3	4	1	1	3	3	3	3	2	2	3	1	2	4	4	2	1	4	2	1	2	3	3	3	4	4	3	2	3
				4	3	1	3	2	4	4	2	2	1	1	3	4	1	2	4	3	4	2	1	3	3	4	1	3	2	3	3	4	3	3	4	2	3	4	3	4	4	1	1	3	4	1	2	4	4
				4	1	4	4	1	2	1	4	4	1	3	1	3	1	3	4	3	4	2	1	3	1	2	1	2	1	3	1	4	2	3	2	2	4	1	1	2	1	4	1	2	4	4	3	2	3
				4	2	4	1	4	2	2	1	1	1	2	3	1	2	1	2	4	3	3	1	4	4	4	4	4	4	1	4	3	2	1	4	4	4	4	4	4	4	4	4	3	1	2	3	4	3
				1	3	1	1	2	3	4	1	2	3	1	2	4	3	3	4	3	1	4	4	2	1	1	1	4	1	3	4	4	4	4	1	4	4	3	3	2	3	3	3	1	4	4	2	3	3
				4	3	2	3	1	4	3	1	1	2	4	1	1	4	3	3	2	3	1	1	4	3	1	3	1	3	3	4	3	2	4	3	1	4	4	4	3	3	1	3	1	3	2	1	2	1
				4	3	3	4	4	1	3	1	1	1	2	4	4	1	4	4	1	3	4	4	4	3	4	1	4	3	1	4	1	1	3	2	4	3	3	3	3	4	1	4	3	4	1	4	3	4
				4	1	3	3	1	2	3	2	4	4	3	3	3	2	2	1	3	3	2	4	3	3	3	1	3	1	4	3	4	4	1	1	4	2	4	1	1	4	2	4	4	3	1	2	1	1
				2	4	3	3	2	4	2	2	1	1	4	1	4	4	3	3	4	3	3	1	4	3	4	4	4	1	3	2	1	4	3	2	4	4	1	3	2	4	4	4	1	3	4	4	4	4
				4	3	4	4	1	2	3	2	1	1	2	1	1	2	2	2	2	4	4	4	3	1	3	1	4	2	1	1	4	3	4	3	2	4	4	2	3	2	4	4	4	3	1	1	4	2
				4	1	3	4	4	4	4	4	3	2	3	3	3	3	3	4	4	1	1	3	1	1	4	2	4	3	4	1	3	1	1	2	4	1	3	3	1	3	4	3	4	4	1	4	2	3
				1	3	1	2	4	4	1	2	2	2	3	2	2	3	3	2	2	2	3	1	2	1	2	1	3	4	3	3	4	4	3	3	1	4	1	3	3	4	3	1	3	1	3	3	3	1
				4	4	1	3	3	1	4	3	1	1	2	4	3	1	3	2	4	2	1	1	4	4	1	3	4	2	4	4	2	1	2	4	3	3	1	3	2	4	3	1	3	2	2	3	4	3
				4	3	4	1	2	4	1	4	4	4	1	2	3	4	2	4	2	3	4	4	3	3	1	3	4	1	1	1	4	2	4	2	1	2	3	4	3	3	3	4	4	4	1	1	4	1
				4	2	4	1	3	1	1	2	3	4	4	1	1	4	3	3	3	4	2	3	4	4	1	3	3	3	1	1	3	3	2	2	3	1	1	3	3	4	3	1	4	4	1	4	2	4
				4	2	3	1	3	1	3	2	4	3	1	2	4	4	1	3	4	3	1	4	1	4	2	4	3	3	1	2	3	1	3	4	2	3	4	4	3	2	4	1	2	3	4	3	4	2
				3	2	2	2	4	4	4	1	2	1	1	4	4	1	1	3	4	2	3	4	3	4	3	2	4	2	4	3	4	3	1	2	4	3	3	4	2	4	4	2	1	1	1	1	1	2
				4	4	4	3	2	4	4	1	2	4	3	1	1	3	4	3	3	3	3	1	3	4	3	3	2	1	4	1	3	2	3	2	2	4	3	3	3	4	3	1	2	4	2	4	1	4
				4	1	2	4	4	4	4	1	4	3	4	4	4	4	1	2	4	3	4	1	2	3	3	1	2	4	1	2	1	4	4	4	1	4	1	1	1	3	1	4	4	3	2	1	1	1
				2	1	4	3	4	4	1	2	4	3	3	1	4	4	4	2	2	3	4	4	1	3	4	4	1	3	1	3	4	1	3	3	2	1	3	4	1	3	2	1	4	1	4	1	1	2
				1	1	4	1	4	4	3	4	2	3	4	4	4	4	4	4	1	1	1	4	2	1	4	1	3	1	4	4	1	3	2	1	1	4	1	4	3	4	3	3	3	1	1	3	1	3
				4	1	3	4	2	2	4	4	4	1	1	4	3	4	3	2	2	1	4	3	3	4	1	3	1	1	4	1	4	4	3	3	3	4	4	2	2	3	1	3	1	4	3	1	3	3
				1	1	1	3	3	2	1	3	4	2	3	4	1	1	3	3	1	3	4	2	1	4	3	4	1	4	1	3	4	4	2	1	3	4	4	4	2	4	1	4	2	4	2	3	4	4
				1	3	2	3	2	1	1	3	4	3	4	2	2	3	3	3	3	3	4	4	3	1	1	1	3	4	2	2	4	4	2	2	1	4	3	1	2	1	4	2	1	3	4	3	3	1
				1	4	3	4	4	3	3	3	1	3	3	4	3	4	4	4	1	4	2	1	3	1	1	1	4	2	1	3	2	3	3	1	4	3	3	2	3	2	4	4	3	1	1	4	4	1
				3	1	1	1	2	4	4	3	1	2	2	1	3	1	1	4	3	1	3	3	3	3	2	2	1	1	1	2	4	2	4	4	2	4	2	4	3	4	1	3	3	3	1	4	4	4
				4	1	4	3	3	3	2	3	4	3	1	4	3	3	4	4	1	3	1	1	1	3	1	4	1	1	3	1	4	2	4	3	4	4	1	1	4	2	1	4	4	2	2	3	3	1
				2	2	4	4	3	2	4	1	1	2	3	4	4	3	3	2	1	4	1	1	3	4	3	4	2	4	1	4	1	4	4	4	4	3	4	3	1	1	1	2	1	4	2	3	4	2
				4	1	4	3	1	1	3	4	3	1	3	3	2	3	4	2	3	1	2	3	3	3	1	2	4	1	4	3	3	2	2	1	3	4	1	3	3	4	4	4	2	3	2	2	4	1
				1	1	1	4	4	3	3	4	1	1	4	3	4	2	4	3	3	4	3	1	1	2	4	4	2	4	4	3	3	4	4	4	2	2	1	4	4	3	2	2	3	2	3	4	1	1
				4	1	4	2	2	3	4	1	3	3	3	3	4	2	4	2	4	4	4	4	1	2	4	1	4	4	2	2	4	2	1	4	3	3	2	4	4	1	1	1	3	3	3	4	4	1
				3	3	4	3	4	3	1	1	3	1	2	2	2	4	2	3	3	2	2	2	4	4	2	4	4	1	2	3	2	4	2	2	4	2	4	3	1	4	3	4	4	4	3	3	3	4
				4	2	1	2	4	4	1	2	3	4	2	1	3	3	1	4	3	4	4	1	3	2	2	4	3	1	3	3	4	1	2	4	2	1	3	1	4	4	3	3	4	2	3	2	2	2
				4	1	4	4	3	2	3	1	4	4	3	4	1	4	3	4	1	2	3	4	3	2	4	4	3	4	1	4	2	1	3	3	4	2	2	3	4	4	4	1	3	4	2	2	2	4
				1	4	2	4	4	4	2	4	3	2	3	4	4	4	1	2	2	4	3	1	1	1	2	1	4	3	4	3	2	1	3	3	2	2	1	3	3	4	4	2	4	1	3	2	1	1
				4	3	1	4	4	4	4	1	1	4	3	1	4	2	4	2	1	1	4	4	4	4	4	1	1	4	1	4	3	2	3	4	2	4	4	2	2	3	3	1	3	4	3	3	4	4
				3	2	3	4	2	3	4	2	2	3	3	1	2	2	4	1	4	1	4	3	2	3	1	3	2	3	2	4	4	1	4	4	3	1	4	3	2	3	3	3	2	1	1	2	1	3
				4	2	3	1	3	4	3	2	4	2	3	4	4	4	4	2	4	3	4	4	4	3	3	4	3	3	4	3	1	1	4	4	1	1	4	3	3	2	4	2	4	1	1	4	1	1
				3	1	3	4	2	3	4	4	4	1	2	4	2	2	4	1	1	3	4	4	1	4	3	3	4	3	2	1	3	1	3	3	1	4	1	2	3	3	4	4	2	3	4	1	4	1
				4	1	1	4	2	4	1	1	3	4	3	3	2	2	3	4	3	4	2	1	3	2	1	1	3	3	3	4	4	1	3	1	2	4	4	3	4	4	1	4	1	4	1	4	4	1
				2	3	1	4	4	4	3	4	3	2	4	2	3	3	1	2	2	4	4	3	2	1	1	3	4	2	3	4	3	4	3	4	4	3	3	4	1	4	1	4	2	3	1	2	4	1
				1	3	4	1	2	4	3	1	1	4	1	2	4	4	3	2	3	2	3	3	1	3	1	1	1	4	1	1	4	3	3	3	4	1	2	2	3	4	3	2	4	3	2	1	1	1
				3	4	3	2	4	1	4	3	3	1	2	1	3	4	1	2	1	3	4	1	1	4	1	3	4	3	4	3	1	4	2	1	1	1	2	1	1	4	1	4	1	4	3	4	4	4
				2	3	4	3	3	1	3	3	1	2	2	4	1	3	1	1	2	3	4	1	3	2	4	1	1	4	1	1	1	4	3	1	4	4	2	1	4	4	4	3	2	1	2	4	2	4
				1	1	1	1	4	2	4	1	2	4	3	3	1	1	4	4	4	3	4	1	2	1	3	4	1	4	2	3	2	4	1	4	3	3	3	1	4	1	2	4	2	3	1	4	2	3
				3	3	1	1	1	4	4	3	4	4	3	4	3	3	4	4	3	1	2	4	2	1	4	1	2	2	2	4	3	3	3	2	2	2	4	1	4	2	3	2	3	2	4	1	2	3
				3	4	1	3	4	2	3	2	3	3	4	1	4	4	3	2	4	1	4	1	1	3	4	1	2	4	2	1	3	4	3	4	2	1	1	4	3	4	4	4	2	2	3	3	1	4
				1	2	1	2	4	4	3	1	1	4	4	4	4	4	4	3	4	4	3	4	3	1	4	4	4	2	2	4	4	1	2	4	2	1	3	3	1	4	4	4	4	1	1	3	4	3
				2	2	3	4	2	2	3	4	1	1	1	3	4	1	2	4	2	2	1	3	1	3	1	3	3	1	2	3	3	4	4	2	1	4	4	3	1	1	3	1	3	4	4	4	4	4
				4	4	4	2	4	2	3	1	3	4	4	4	1	2	4	4	4	3	3	2	2	1	1	3	3	4	3	4	3	2	2	1	4	3	2	1	4	4	4	1	4	4	3	3	1	1
				3	3	1	2	3	1	3	2	2	3	3	3	2	4	1	1	4	1	4	4	3	4	3	4	4	3	3	1	3	3	1	2	1	3	1	3	2	3	1	1	2	4	3	2	2	2
				2	3	4	1	4	2	3	1	2	3	4	4	2	3	4	2	3	2	4	4	1	2	4	4	4	1	4	1	3	1	2	4	4	3	1	3	3	1	4	1	3	1	2	4	4	4
				2	1	1	3	1	4	3	1	2	1	4	3	2	1	2	4	1	3	1	4	3	4	3	2	3	2	2	4	4	1	4	3	4	4	4	3	3	3	2	1	4	1	1	3	3	1
				1	4	4	4	1	3	4	4	1	1	3	2	1	2	1	4	4	2	3	2	1	1	2	3	4	3	1	4	1	4	3	4	2	3	4	3	1	3	1	4	3	4	1	3	1	3
				2	1	1	1	3	1	3	4	4	4	4	2	3	2	4	1	4	1	4	3	3	4	2	1	4	3	1	2	3	1	3	2	3	4	1	2	2	4	3	3	2	2	3	3	4	3
				1	1	1	4	1	2	4	2	3	1	4	3	4	4	3	4	2	2	1	2	4	4	2	1	2	1	4	2	1	4	2	1	3	2	1	3	4	2	4	1	3	1	3	1	2	4
				4	1	3	1	1	2	4	2	2	2	2	2	4	4	2	2	3	3	1	1	2	3	1	1	1	2	1	2	3	2	3	1	1	4	4	4	1	3	1	3	1	1	2	3	3	4
				1	2	4	3	3	3	3	3	1	4	3	2	1	4	3	3	3	3	2	4	4	4	4	1	2	2	1	3	3	1	2	4	4	1	2	4	1	3	3	4	4	3	3	4	4	2
				2	1	4	4	4	4	4	1	3	4	4	4	4	2	4	4	3	2	1	1	2	1	1	3	3	3	2	1	1	3	4	2	4	4	4	1	1	3	3	1	1	3	3	3	3	3
				2	2	4	3	1	2	3	4	4	3	3	3	2	2	2	4	2	1	3	1	1	3	4	1	1	4	3	4	4	1	1	3	2	1	2	4	4	2	4	4	2	1	3	2	1	4
				1	4	1	3	1	4	4	4	1	1	3	1	1	1	1	3	2	1	3	4	4	4	1	1	4	3	4	3	4	1	4	3	3	3	4	2	3	3	1	3	2	3	1	4	4	3
				4	1	3	3	3	3	1	3	2	4	3	4	3	2	1	3	4	3	3	1	3	1	1	4	1	3	4	1	1	2	1	3	4	1	3	4	3	3	1	4	2	1	2	4	1	3
				1	2	4	2	3	4	1	2	1	1	4	1	3	2	2	4	2	3	2	2	3	2	1	1	4	4	1	2	4	4	4	3	3	2	3	2	3	2	2	4	1	3	3	1	4	1
				1	3	3	1	4	4	4	4	1	1	1	4	4	2	4	3	3	2	3	2	3	3	2	3	3	1	2	2	4	2	1	1	4	1	3	3	2	3	2	2	2	4	4	1	2	2
				2	4	1	4	3	3	3	3	3	2	1	3	1	2	1	1	4	1	4	4	4	4	4	1	1	1	3	4	2	3	4	1	2	3	4	3	3	4	3	1	4	1	1	3	2	1
				4	1	2	4	1	1	4	2	1	3	4	3	2	1	2	2	2	1	1	3	1	4	3	2	1	2	2	2	2	4	3	3	3	4	2	2	2	3	1	1	1	1	4	1	4	3
				1	2	4	1	3	4	4	1	1	3	3	4	3	4	1	4	1	4	4	3	3	1	3	3	4	4	3	3	3	3	1	4	4	4	4	2	1	4	3	4	1	2	1	3	3	1
				2	3	4	2	1	4	1	3	1	4	1	4	1	1	3	4	3	4	2	4	1	4	3	3	4	3	3	3	2	1	4	1	3	3	2	4	3	3	3	3	4	2	1	3	4	1
				2	4	3	4	1	4	4	4	3	1	1	2	1	2	2	3	4	2	1	1	1	1	1	2	2	2	1	4	3	3	4	3	3	2	4	1	1	3	1	1	3	3	1	1	4	3
				3	2	4	4	3	2	1	3	2	2	3	4	3	1	2	1	1	1	3	2	4	4	1	1	1	3	3	4	1	3	3	4	3	4	4	3	3	4	2	1	1	1	4	1	1	4
				1	4	4	4	2	3	3	2	3	4	3	2	1	2	3	2	3	3	1	4	1	2	4	3	1	1	1	3	4	1	4	1	4	4	1	4	1	2	1	4	3	1	2	1	1	4
				3	1	1	2	4	3	1	2	3	1	3	4	4	2	1	3	4	2	4	2	4	3	2	2	3	3	4	2	4	3	1	2	2	3	3	1	4	4	4	3	2	1	4	3	2	1
				1	3	1	3	3	2	1	3	3	2	2	3	2	4	4	4	4	4	1	1	4	4	2	2	3	2	1	2	1	3	4	3	1	2	3	2	3	1	3	1	2	3	4	2	1	4
				4	4	4	1	3	1	1	4	4	1	4	1	1	4	4	4	1	1	4	3	4	4	2	2	1	3	1	2	1	3	1	3	1	2	2	4	4	4	1	1	4	4	1	1	1	4
				1	4	4	2	3	1	2	3	4	1	4	4	2	4	1	3	4	1	4	1	4	2	2	4	4	1	1	4	3	2	3	1	3	2	1	2	1	1	2	4	3	3	4	2	3	2
				4	1	3	2	3	1	4	3	4	2	1	1	2	2	2	1	3	3	2	1	2	4	4	3	4	2	3	4	2	1	1	1	4	1	4	1	1	3	3	1	3	4	3	1	3	3
				4	1	2	3	2	4	4	3	1	4	4	4	3	2	3	1	2	2	1	3	1	4	2	3	1	1	1	3	1	3	4	4	3	2	2	3	2	3	1	3	1	1	1	4	2	4
				4	1	4	3	3	4	4	1	2	4	4	3	3	1	4	4	4	1	4	3	1	3	1	1	3	1	1	4	2	3	2	3	4	1	2	1	3	4	1	4	1	2	3	3	3	2
				4	3	3	2	2	4	3	3	2	2	4	3	4	1	2	4	3	1	3	1	2	2	1	3	1	1	1	3	4	3	2	1	3	3	4	3	3	2	3	4	1	3	3	3	4	3
				4	1	1	2	3	2	2	1	1	4	3	3	4	4	3	4	4	4	3	4	2	4	2	3	1	2	1	2	3	1	1	4	4	4	1	3	1	1	2	3	1	1	1	1	4	4
				3	1	3	4	3	2	1	2	3	1	4	4	1	1	3	3	1	3	1	2	3	4	2	4	4	4	2	2	1	4	4	4	4	4	1	4	3	4	1	2	3	1	4	1	4	2
				2	2	4	4	3	4	2	3	4	4	1	3	4	2	4	2	3	3	3	4	1	4	3	1	2	4	3	2	3	4	3	3	1	3	4	4	3	2	4	4	4	2	1	4	4	3
				1	2	3	2	1	4	1	4	3	4	3	4	4	4	4	3	4	4	3	3	4	2	1	4	4	4	4	1	3	4	3	4	1	2	1	3	4	4	1	4	3	4	3	4	3	3
				2	4	2	4	1	4	1	4	4	1	3	1	4	1	2	3	4	3	3	1	2	2	1	1	3	2	2	4	3	4	1	2	2	3	4	2	4	3	1	4	3	4	2	1	3	4
				2	4	2	3	2	3	1	2	1	4	4	3	4	2	1	3	1	3	1	2	2	4	3	1	4	2	1	4	3	3	1	2	4	3	3	1	2	2	4	3	1	4	4	4	1	4
				2	2	3	3	4	3	2	4	2	3	2	4	1	3	4	3	1	2	4	2	4	3	1	2	2	1	1	4	1	2	3	3	2	4	4	4	3	3	2	2	3	3	3	4	1	4
				3	3	2	1	2	4	2	1	2	1	3	4	3	4	4	4	3	3	2	3	4	2	1	1	1	3	4	1	3	1	3	3	1	2	3	3	3	1	4	2	2	4	1	4	3	1
				3	1	1	3	4	4	3	3	3	2	2	3	4	2	1	3	4	4	4	4	1	1	4	3	2	1	2	4	2	4	2	4	1	1	1	1	4	4	2	3	4	3	2	3	2	4
				2	2	4	1	2	3	4	3	4	3	1	2	4	2	4	4	3	4	3	2	4	2	1	1	3	1	1	3	1	4	4	4	4	4	3	2	1	2	1	1	3	4	3	4	2	3
				1	2	3	2	2	3	3	3	1	4	1	2	1	4	3	3	2	4	3	3	4	4	4	3	3	4	4	1	3	1	3	4	1	4	4	3	3	4	3	1	4	3	3	1	1	4
				2	1	1	4	3	1	2	1	4	4	3	4	1	2	4	4	4	4	2	4	2	1	4	2	1	2	1	1	4	1	4	4	1	3	1	4	2	4	3	3	1	4	1	3	2	2
				4	2	3	3	3	3	4	3	1	3	1	4	4	3	1	3	4	4	1	4	2	4	4	4	3	4	4	3	4	2	1	1	2	4	3	1	2	4	2	4	3	3	2	1	4	3
				2	1	3	4	1	4	1	4	2	4	4	2	1	2	3	3	1	4	3	2	2	1	1	3	4	3	2	4	3	4	1	3	4	1	1	1	3	4	1	1	4	4	3	3	4	3
				4	1	4	4	1	4	3	2	4	1	4	4	2	3	3	4	3	3	2	2	4	4	3	4	4	1	4	4	1	4	3	2	3	4	2	4	1	4	1	2	3	1	4	1	4	2
				2	3	3	3	4	3	3	1	2	1	1	4	3	1	2	1	3	2	3	1	4	1	1	4	4	3	4	1	4	4	2	4	4	1	1	1	4	3	1	2	1	3	3	4	4	4
				4	4	1	1	2	3	4	2	4	4	3	4	3	1	1	3	2	4	1	1	1	1	4	1	1	2	3	4	4	2	1	3	3	1	1	3	2	3	3	3	3	4	3	2	3	1
				2	4	1	3	1	2	1	1	4	4	2	1	2	3	2	3	1	4	1	1	3	2	3	3	4	4	2	2	3	4	4	4	2	4	2	4	3	2	1	2	3	3	4	2	4	1
				1	1	3	3	1	3	1	2	1	1	2	4	2	4	4	2	2	4	4	1	1	3	1	2	4	4	4	1	1	4	3	4	3	4	2	1	2	2	1	2	2	3	3	3	3	1
				4	4	4	2	3	1	1	3	4	4	4	3	2	3	1	1	4	2	2	4	4	2	4	4	2	1	4	2	3	1	3	4	4	2	3	3	4	3	2	3	3	4	2	2	3	2
				3	1	2	3	4	1	1	4	4	2	2	1	4	1	2	3	2	3	3	4	1	1	3	4	2	2	2	4	1	1	2	4	4	4	3	3	1	2	3	3	1	4	3	2	4	1
				1	1	4	1	1	4	3	4	1	3	3	4	4	1	2	4	4	1	3	1	2	2	1	1	4	2	3	4	2	1	2	3	1	4	3	3	3	2	3	3	3	4	4	4	2	1
				3	3	2	4	2	3	1	3	3	2	4	4	4	3	1	4	2	1	1	3	4	4	3	2	4	4	3	2	1	1	3	4	1	4	1	3	1	1	4	3	4	3	3	2	3	1
				2	2	4	1	4	4	4	4	4	3	2	1	2	2	4	1	1	1	4	4	4	4	4	4	2	4	4	4	3	3	2	2	1	1	3	4	2	4	3	1	1	3	2	2	1	4
				1	3	4	2	2	4	2	4	1	4	4	4	4	3	3	1	4	2	2	2	2	2	3	1	3	4	4	3	2	1	2	1	4	3	1	3	2	3	3	2	4	2	3	3	3	3
				1	4	3	4	2	4	4	1	4	3	1	2	4	2	1	2	3	4	4	3	1	3	2	3	1	4	4	3	3	1	3	3	2	3	1	1	4	1	2	4	2	3	2	3	4	3
				1	1	3	3	4	1	4	1	1	4	4	4	1	3	1	4	3	4	1	2	1	1	1	4	4	3	1	4	2	3	1	1	2	4	3	2	2	3	1	1	1	4	3	4	4	2
				3	3	1	3	1	4	2	3	4	1	4	4	3	4	3	3	2	2	1	3	4	1	1	3	4	3	3	1	1	3	3	3	1	4	3	2	1	4	1	4	1	2	1	4	4	3
				2	4	3	4	1	2	3	4	1	3	4	1	3	4	1	3	1	1	3	4	4	4	3	4	2	1	1	2	4	4	4	4	3	4	3	2	1	2	4	2	1	4	2	2	1	4
				2	1	2	2	4	3	3	4	1	3	4	4	2	4	3	4	2	1	4	1	1	3	4	2	3	4	4	2	1	4	1	4	1	4	3	2	2	1	3	4	4	4	3	2	3	1
				3	4	1	1	4	1	2	4	1	1	1	3	4	3	3	4	3	4	4	4	4	4	1	4	1	3	1	2	2	1	1	4	1	1	4	3	4	1	1	1	3	1	2	4	2	1
				4	4	4	1	4	3	3	3	4	3	4	3	3	1	4	2	1	2	1	2	4	4	4	2	3	4	3	4	4	2	4	1	1	3	3	4	4	1	1	4	4	1	1	3	4	2
				4	1	4	3	4	1	4	4	4	2	1	4	3	4	1	1	1	4	4	4	1	4	4	1	2	3	4	3	3	3	2	4	1	1	2	4	1	2	1	1	1	3	3	3	3	3
				2	1	3	4	1	3	3	4	3	4	2	1	2	2	3	2	1	4	4	1	4	4	2	1	1	4	1	1	1	3	4	4	3	3	4	4	3	2	3	4	1	4	3	3	2	2
				3	1	2	1	2	1	4	1	2	4	1	1	4	3	2	3	3	3	3	4	1	1	2	2	4	2	4	1	3	4	3	2	4	2	1	3	3	4	2	4	4	4	3	1	3	1
				3	2	1	2	1	2	4	1	4	4	4	4	4	4	1	1	1	4	1	1	2	4	1	1	3	4	4	1	4	1	3	3	2	2	1	1	3	1	3	4	1	4	1	3	2	3
				3	1	1	4	3	1	1	3	4	2	4	4	2	1	4	3	4	4	2	1	4	1	4	4	2	4	2	2	3	1	1	3	3	2	4	4	3	4	2	4	2	2	1	2	4	3
				2	4	1	1	3	4	3	4	4	4	4	3	1	4	4	2	4	4	2	1	3	3	4	1	1	3	1	4	4	1	2	4	3	1	2	1	1	3	4	4	1	3	1	3	2	3
				2	2	4	3	3	1	3	4	3	2	1	4	4	3	2	4	1	4	3	2	4	2	3	3	1	3	3	3	4	4	3	2	2	3	1	3	3	1	4	2	4	1	3	2	2	1
				4	4	4	3	1	4	4	2	3	2	2	1	2	4	2	2	1	1	1	4	3	4	4	1	1	2	2	1	3	3	4	4	3	4	2	1	4	4	2	3	4	3	3	4	1	3
				4	2	4	2	3	1	2	2	4	3	1	4	3	1	1	3	4	3	3	3	4	1	4	4	3	3	4	1	4	1	2	1	4	4	3	1	1	3	2	1	3	1	3	4	3	4
				1	1	2	1	4	2	1	3	4	2	3	1	4	2	4	4	1	4	2	1	1	4	4	3	3	2	4	1	1	3	1	4	1	4	3	4	1	3	4	4	4	1	3	4	3	3
				4	1	2	2	1	4	3	2	3	1	1	4	2	4	4	2	3	4	1	4	3	1	3	2	4	4	4	4	4	4	1	3	4	2	4	1	4	3	1	3	4	2	1	1	3	4
				1	1	4	1	4	2	2	1	3	4	2	4	3	1	1	3	4	2	1	4	3	3	4	2	4	2	1	4	1	2	2	1	1	1	4	2	3	1	4	3	4	3	4	2	2	3
				4	1	4	4	1	4	2	4	1	3	4	1	2	4	4	1	4	3	4	3	4	4	4	1	3	2	3	1	3	1	4	4	3	4	4	4	4	2	1	4	4	3	3	4	4	2
				4	3	4	1	4	3	3	4	4	3	2	3	3	4	4	4	3	4	4	4	1	4	1	1	3	1	3	2	4	4	3	4	4	4	1	1	3	3	1	3	2	3	1	1	4	3
				1	3	2	1	2	4	4	4	4	3	1	1	3	2	1	1	3	3	4	4	2	4	2	2	1	4	1	2	3	3	3	4	3	4	2	4	1	1	1	3	2	2	3	1	2	3
				3	1	1	2	4	3	4	4	2	3	1	3	4	3	3	1	3	3	3	1	3	2	2	2	3	2	4	2	1	4	1	2	2	4	4	2	3	3	4	2	3	3	1	1	1	1
				4	2	4	1	3	2	2	1	3	3	1	1	3	1	3	1	2	4	1	3	2	2	3	1	3	1	3	2	4	2	3	3	4	3	3	4	4	1	4	3	3	4	4	2	1	4
				3	3	4	4	1	4	3	2	1	2	4	4	2	4	4	1	1	2	3	1	4	2	4	1	3	4	1	1	1	4	1	2	3	1	3	3	4	4	4	1	2	1	4	1	2	2
				3	3	2	2	4	1	4	3	3	3	3	4	1	3	1	4	3	1	1	3	3	1	4	4	1	4	2	1	1	3	3	2	2	4	3	4	1	3	4	3	1	4	1	2	1	1
				2	1	3	3	3	4	4	2	3	1	4	4	3	3	1	3	3	4	3	4	2	1	1	2	2	3	2	4	1	2	3	1	4	4	2	3	4	3	2	1	1	1	1	4	4	3
				3	3	3	2	4	4	4	1	4	4	4	1	1	4	2	3	4	1	2	1	1	4	1	3	4	2	1	4	1	4	1	2	1	2	1	3	4	3	1	3	1	4	4	4	2	4
				4	2	4	4	3	2	1	2	3	1	3	2	3	2	3	2	3	1	4	4	3	4	3	2	4	4	2	3	3	1	1	4	4	1	1	4	1	1	2	4	1	2	3	1	4	4
				4	2	2	2	3	1	4	3	4	3	1	2	1	3	3	4	1	4	1	3	2	1	3	4	1	4	2	2	3	2	3	4	1	4	3	2	3	4	4	2	4	4	2	1	4	4
				3	1	3	1	1	4	3	2	1	1	4	2	2	2	4	4	1	2	2	1	4	1	1	4	3	4	4	4	2	4	3	3	1	2	2	1	3	4	4	4	4	3	4	4	3	4
				4	4	2	1	3	3	1	2	3	2	3	4	2	3	3	3	3	1	3	4	1	4	4	1	3	4	1	1	3	2	2	4	3	3	1	4	2	4	4	3	1	2	3	1	2	3
				2	4	4	3	2	2	1	2	3	3	4	4	4	1	3	1	1	4	3	2	2	2	1	2	2	1	4	4	3	3	4	2	2	4	3	3	1	1	1	2	4	3	1	1	2	3
				1	1	4	3	2	4	2	4	2	4	3	4	3	4	1	2	1	1	2	1	1	4	2	4	1	4	4	1	3	1	1	2	2	4	3	4	3	4	3	4	1	4	3	4	3	2
				4	1	3	3	1	4	3	3	2	4	2	3	4	4	3	1	2	1	3	3	3	4	1	2	3	2	3	1	4	1	3	2	4	4	4	2	4	4	1	1	2	3	4	3	2	4
				1	4	4	3	4	3	4	3	2	4	3	2	1	1	1	2	1	1	3	1	3	3	1	1	3	2	3	1	4	3	3	1	2	4	4	1	1	1	4	4	1	2	4	1	3	2
				2	3	3	1	3	1	3	4	4	4	4	3	2	1	4	4	2	2	4	1	4	1	3	2	4	1	2	1	1	3	4	1	4	4	4	1	2	3	1	3	2	1	2	1	4	1
				2	1	1	3	1	1	4	1	4	4	3	4	4	4	4	1	2	1	1	4	1	1	4	2	3	1	4	4	4	4	3	4	3	3	2	1	2	3	3	3	1	3	3	3	1	4
				2	1	3	1	1	3	3	4	1	2	3	3	2	3	1	1	1	3	2	4	4	1	3	3	1	3	1	4	4	3	2	3	4	1	4	4	1	3	1	4	2	4	4	2	4	3
				4	2	1	1	4	4	3	3	4	4	4	2	4	3	4	3	1	1	1	3	3	2	4	4	4	4	1	2	4	3	1	2	3	4	3	1	2	2	2	1	2	2	3	3	2	3
				2	1	4	3	4	2	3	4	3	3	1	4	1	4	2	3	1	1	1	2	2	3	3	2	1	2	1	4	2	1	2	3	2	4	1	2	2	3	1	1	3	1	3	1	2	2
				1	4	1	3	1	2	4	4	4	1	4	1	4	4	2	4	1	3	3	3	2	4	3	1	1	1	1	1	4	4	2	4	2	4	4	4	4	1	3	1	2	2	1	4	3	2
				1	4	2	4	3	4	3	1	4	1	3	1	2	4	1	4	3	4	2	1	4	3	2	1	1	1	1	3	4	2	3	1	4	1	1	4	1	2	4	4	4	1	1	2	4	3
				1	4	4	1	4	3	3	2	4	4	4	3	1	3	1	1	3	1	1	3	1	4	3	1	1	4	3	3	1	3	1	1	1	2	4	1	3	4	1	1	3	3	4	3	4	4
				1	3	2	2	3	1	2	1	1	3	1	1	3	3	2	1	2	2	3	3	4	1	4	1	1	2	4	3	3	1	4	3	3	4	1	4	3	2	4	1	2	1	2	1	2	3
				4	1	1	1	2	1	4	3	4	1	3	4	1	4	4	3	3	2	4	2	3	4	2	4	2	1	3	1	2	4	4	2	4	1	3	3	4	1	4	1	3	2	3	2	1	4
				4	1	4	4	3	3	1	3	4	2	1	3	4	3	4	3	4	2	3	4	4	2	1	4	4	4	2	4	3	3	2	4	3	4	2	2	2	1	3	4	3	4	2	4	3	1
				4	4	4	3	2	1	3	2	4	1	1	3	4	3	4	4	1	4	4	3	4	2	4	3	1	3	1	4	1	3	1	2	2	4	4	3	4	2	4	1	3	4	1	1	3	3
				2	2	2	1	2	3	3	2	3	3	3	4	1	2	2	1	2	4	4	4	1	4	4	3	4	3	3	3	4	3	1	4	1	1	3	1	1	4	4	4	2	4	1	4	2	3
				1	1	4	4	4	3	2	3	4	4	4	4	2	3	4	1	3	4	1	3	4	1	3	4	4	1	4	2	1	1	2	3	3	2	3	1	4	4	2	1	1	1	4	1	2	1
				4	1	1	2	2	2	3	1	3	1	4	1	3	4	3	2	2	1	2	1	3	4	2	3	3	3	1	4	2	1	3	1	4	4	1	1	4	2	2	1	3	1	4	4	2	4
				1	1	2	1	1	1	4	3	1	3	1	1	4	2	2	4	4	1	4	3	1	3	3	4	2	4	1	4	1	2	2	4	2	4	4	1	1	4	3	3	4	4	3	2	4	1
				2	4	4	3	4	2	2	2	2	2	1	1	4	3	1	4	2	3	4	1	3	1	4	1	4	4	2	4	3	1	1	4	2	4	3	1	2	1	4	4	3	3	3	2	1	4
				2	3	3	1	1	3	4	2	3	1	4	2	3	4	3	2	4	4	2	1	1	2	1	2	1	3	4	3	1	4	3	3	4	1	3	4	3	3	1	1	4	2	3	4	1	1
				4	2	3	2	4	4	4	3	2	4	4	3	3	1	4	4	4	1	3	2	1	4	4	3	4	2	1	1	4	2	4	2	3	2	4	4	2	3	2	4	1	1	4	4	2	2
				2	4	4	1	3	4	4	1	2	1	2	1	1	1	3	1	4	1	3	3	4	1	4	4	4	4	4	2	4	1	4	1	4	2	3	1	3	1	3	2	2	2	4	1	2	4
				2	4	4	4	2	1	3	3	1	3	4	4	1	2	4	2	1	4	1	4	2	4	3	3	4	3	4	1	2	1	1	1	4	2	4	4	4	3	4	1	1	3	1	3	3	3
				4	1	3	1	2	1	4	2	3	3	2	4	3	2	4	4	4	1	2	4	1	4	1	4	2	3	1	4	4	1	2	3	2	1	4	3	1	2	4	3	1	1	2	4	3	1
				2	4	3	2	4	2	3	3	2	3	1	2	3	4	4	3	4	4	3	2	2	1	4	1	3	1	4	2	2	4	3	1	4	1	1	1	3	2	4	4	3	4	2	1	3	1
				4	4	2	3	3	3	4	3	2	2	4	1	4	2	3	4	2	4	2	4	4	3	2	4	3	2	4	3	4	3	3	1	1	1	2	4	4	3	1	4	3	2	3	1	4	1
				3	4	4	4	4	3	4	1	1	4	2	3	2	4	2	3	3	3	1	2	4	3	4	2	3	3	1	4	3	1	3	2	4	1	4	3	3	2	3	2	4	1	1	4	4	1
				2	3	4	4	4	1	4	1	4	1	2	2	4	4	4	2	1	4	1	3	4	4	3	2	2	2	1	4	4	1	2	3	1	2	1	3	4	1	4	1	3	1	4	1	3	2
				3	4	2	1	2	4	3	1	1	1	1	2	1	1	2	3	4	4	4	4	4	2	3	4	3	3	4	1	3	1	1	2	4	4	1	4	3	1	3	4	1	3	1	4	2	4
				2	1	4	1	1	4	1	2	1	2	1	1	4	4	4	2	2	2	4	4	4	4	4	4	2	2	2	4	4	3	1	3	4	4	4	1	2	4	1	3	3	2	4	1	4	4
				2	2	4	4	3	1	4	3	3	4	3	4	4	3	3	1	3	4	2	2	1	1	3	1	4	1	2	4	3	1	2	4	2	2	1	3	2	1	4	4	4	4	1	4	4	3
				3	3	3	4	2	3	3	1	2	1	3	3	2	1	1	4	4	4	4	4	1	4	4	4	1	4	2	2	1	1	4	3	3	1	3	4	2	1	4	4	4	3	2	3	1	4
				4	2	1	1	1	4	4	1	1	1	2	1	2	1	1	1	2	1	4	3	4	1	2	3	1	4	2	4	4	4	3	2	3	2	2	1	1	4	4	3	3	4	3	3	2	3
				4	2	4	1	4	3	3	1	1	3	4	1	3	2	1	3	2	1	2	4	4	4	4	4	4	1	3	2	1	3	4	3	4	1	1	4	3	1	4	3	1	2	4	1	4	4
				4	3	2	2	4	3	2	2	3	3	1	1	2	2	2	1	4	4	4	2	1	2	1	3	1	4	4	4	1	3	3	3	1	2	2	4	4	1	4	3	4	4	3	3	1	3
				3	4	1	4	4	4	1	4	1	4	3	4	2	4	2	1	2	1	1	4	4	4	4	4	2	3	1	2	3	2	3	3	4	4	3	2	1	4	3	4	1	1	3	2	3	4
				3	2	2	2	3	1	2	2	1	1	3	4	2	3	4	4	1	4	4	4	2	2	3	3	1	2	3	3	4	2	4	3	4	1	4	2	3	1	1	2	3	3	4	2	2	4
				4	2	2	4	3	3	4	3	4	3	1	4	3	1	1	2	3	3	1	2	2	3	4	1	2	4	3	3	2	2	2	3	4	1	3	4	4	1	4	1	4	4	1	1	3	2
				4	1	3	4	2	4	1	2	4	3	4	1	3	1	1	3	1	3	4	1	1	1	4	4	4	3	2	3	4	1	3	4	3	3	4	1	2	4	2	3	1	2	3	1	4	1
				3	1	4	4	4	1	3	3	3	4	1	4	2	4	1	1	4	3	2	1	4	4	4	4	4	4	2	1	1	4	4	4	4	2	4	2	4	2	3	4	1	3	1	1	1	4
				1	1	3	4	3	1	3	3	3	4	3	1	3	2	3	2	3	2	1	2	4	1	3	1	2	1	1	3	3	4	4	3	3	4	4	1	3	3	3	2	1	4	1	1	3	1
				3	3	1	3	4	1	1	1	3	1	1	4	2	4	3	1	3	2	2	4	3	1	4	2	1	1	1	4	1	4	1	3	3	3	3	4	4	4	1	3	3	4	1	1	2	2
				4	2	3	1	1	1	2	2	1	1	2	1	1	3	2	1	4	4	4	4	4	4	4	4	4	3	4	3	4	3	2	1	2	4	3	3	1	3	3	4	4	1	3	3	4	1
				4	2	3	2	4	3	1	3	3	1	2	2	4	4	1	3	3	3	1	4	2	4	4	1	4	3	1	4	1	1	1	2	2	1	1	2	3	2	2	1	4	4	4	2	2	4
				3	1	1	4	2	3	1	4	2	2	2	4	2	4	4	1	4	1	2	4	4	2	3	3	1	3	1	3	4	1	3	2	4	4	3	2	3	4	4	3	3	3	4	4	2	1
				1	1	2	4	4	2	3	1	4	3	4	4	1	3	4	4	4	2	2	2	1	4	3	2	2	3	1	4	2	2	4	1	2	1	1	3	1	3	1	3	1	1	4	3	1	1
				3	2	1	3	3	4	2	4	4	2	3	2	3	3	4	4	2	1	2	1	4	3	1	3	1	1	3	2	3	2	4	1	3	1	4	3	3	2	4	4	4	3	4	4	3	3
				2	4	4	2	1	3	1	1	4	2	1	1	2	2	4	2	1	1	4	1	3	2	3	1	1	2	4	4	4	4	3	3	1	2	1	1	4	2	2	1	3	1	4	3	3	1
				3	2	1	3	4	2	4	1	1	3	4	1	1	1	3	1	4	4	3	4	1	2	3	2	2	4	3	1	4	2	1	4	1	2	2	2	4	4	4	4	1	3	3	2	2	1
				3	2	4	2	2	1	4	1	1	2	3	4	1	1	4	4	2	4	4	1	1	2	4	4	3	4	1	1	4	4	2	2	2	2	4	4	1	2	3	2	3	3	4	3	4	4
				4	3	3	4	1	3	3	2	1	1	1	2	4	1	2	1	1	4	3	2	1	3	1	4	1	4	2	1	1	4	3	1	1	3	2	4	3	4	1	3	4	3	2	1	3	2
				3	1	4	2	4	4	3	4	2	3	4	2	4	2	3	4	3	4	2	3	2	3	1	4	2	1	2	4	3	2	2	2	2	1	2	2	2	1	4	1	4	4	2	3	2	2
				1	1	3	4	1	4	3	1	1	4	3	3	4	1	3	4	4	3	1	3	1	4	3	3	2	4	4	1	1	3	3	4	2	4	1	1	4	3	4	4	1	1	4	2	1	4
				2	1	4	3	3	1	3	3	1	4	3	3	1	4	1	2	1	4	3	4	1	1	4	2	4	2	3	2	3	4	1	2	4	3	4	1	3	4	3	2	3	2	1	4	1	4
				4	1	3	4	1	1	4	2	4	1	4	2	2	3	4	3	1	3	4	1	1	4	1	3	2	3	3	1	4	1	3	1	1	1	1	3	2	4	1	1	1	3	2	3	2	2
				4	4	2	1	4	3	3	2	3	3	4	4	2	1	1	1	1	4	4	4	2	1	1	4	4	2	2	3	3	3	4	1	1	3	1	4	1	1	2	2	4	3	3	3	4	1
				1	4	3	1	3	1	2	3	2	2	1	4	4	1	3	1	4	3	3	1	1	3	3	1	3	3	4	3	3	1	2	2	3	1	1	4	3	3	1	1	4	4	4	4	2	3
				1	1	4	4	4	4	1	2	3	1	3	2	1	1	4	4	1	4	4	4	1	4	1	4	2	4	2	1	2	4	4	1	3	4	3	1	3	4	4	1	4	4	4	1	2	4
				2	1	1	2	2	3	3	1	3	1	4	3	1	1	4	4	4	1	4	3	2	1	3	3	1	2	1	4	2	4	4	3	1	4	3	3	4	4	2	4	4	3	1	2	4	4
				2	2	4	2	2	1	3	4	2	4	4	3	4	4	3	3	3	2	3	1	4	2	3	1	4	2	1	3	4	3	3	4	3	1	3	3	1	4	2	3	4	3	4	4	1	2
				4	3	4	2	1	4	3	2	2	2	1	1	3	3	4	3	1	3	3	1	1	1	2	4	4	2	1	3	3	4	4	3	4	3	1	1	3	1	1	4	4	1	3	4	3	1
				2	4	3	4	1	2	2	4	2	1	1	3	3	1	2	4	4	3	3	4	1	1	2	1	1	3	3	1	3	3	2	4	4	3	3	4	1	1	1	4	3	3	4	4	3	4
				1	1	1	4	1	1	3	2	3	2	1	3	4	4	1	3	4	4	3	4	4	1	3	4	3	3	1	3	1	3	4	4	2	4	2	4	3	3	2	2	4	4	4	2	3	4
				2	3	2	2	1	2	3	1	4	4	3	4	2	3	3	1	4	2	4	4	4	3	1	4	1	3	1	4	1	1	3	2	4	1	3	1	3	3	2	4	4	4	1	1	3	4
				1	4	1	4	4	1	4	1	4	4	1	1	4	3	4	1	3	4	4	4	1	3	3	3	1	2	3	3	1	4	4	3	3	4	2	3	4	2	3	4	4	3	1	1	4	2
				2	3	3	3	4	4	3	3	4	1	1	3	3	2	2	4	1	4	2	1	3	1	4	3	1	1	3	4	4	2	4	4	1	3	3	3	3	2	4	3	3	2	1	1	3	4
				1	3	4	3	4	3	1	3	4	2	2	1	3	4	4	4	4	1	4	4	3	3	1	2	1	3	3	1	4	3	1	3	1	4	2	1	4	3	3	4	4	3	1	1	1	1
				4	3	4	1	1	2	3	2	1	3	1	1	1	2	2	1	4	3	4	4	2	4	1	4	1	1	4	3	1	1	4	1	1	4	1	1	3	1	1	4	4	4	2	2	1	2
				2	3	4	3	3	4	3	2	2	4	3	4	3	4	1	4	3	1	3	1	3	1	1	1	2	1	2	2	1	1	3	3	4	4	4	1	1	4	1	4	2	2	1	4	1	1
				1	4	2	2	3	4	4	1	2	3	2	2	2	2	3	3	2	2	1	1	3	4	4	1	3	4	4	1	1	1	4	3	1	1	4	2	1	2	1	2	2	4	1	3	3	4
				3	3	3	3	1	4	4	1	1	2	2	2	2	4	4	1	3	2	4	4	4	1	4	4	1	1	4	4	2	1	3	3	4	3	1	4	4	3	2	1	3	3	1	2	2	2
				4	3	1	1	4	3	1	3	4	3	2	2	2	1	1	3	1	2	1	4	2	1	3	2	1	4	4	1	2	2	4	2	4	2	1	1	4	4	1	4	2	3	3	4	4	3
				4	4	1	1	4	4	2	4	2	2	3	4	4	4	4	1	3	1	3	3	4	2	4	1	2	1	4	1	4	2	3	1	4	3	4	3	3	1	4	1	1	4	4	3	2	2
				1	4	3	2	2	3	2	1	4	1	2	1	3	1	1	4	1	1	4	3	3	3	3	1	4	3	1	3	4	1	3	3	2	1	4	1	1	3	2	3	4	4	4	3	4	2
				3	4	1	3	1	1	1	1	2	3	2	4	2	4	2	3	4	4	1	1	2	4	2	3	2	4	1	1	1	1	1	2	3	1	4	3	3	3	1	4	1	4	1	4	3	1
				4	4	4	1	3	1	3	1	1	1	2	2	4	1	3	4	2	4	4	4	2	1	1	4	4	4	4	3	4	3	4	3	4	3	4	4	2	2	4	3	4	3	1	2	1	1
				4	4	2	1	4	3	4	3	1	3	3	1	1	1	3	3	3	4	1	1	1	2	3	3	2	4	2	1	1	4	3	1	2	2	4	3	3	4	3	2	4	2	4	4	4	2
				4	1	4	3	3	3	2	1	4	4	3	1	4	1	3	1	4	4	3	2	2	4	2	2	3	4	4	2	2	2	1	4	3	4	2	4	3	4	3	4	4	3	4	3	3	2
				4	4	1	4	2	2	4	1	4	2	4	3	4	2	3	4	1	4	3	2	3	4	2	4	3	2	3	3	2	4	4	2	3	4	1	4	3	3	1	1	3	4	3	4	2	1
				4	2	4	2	2	1	1	4	3	1	4	4	4	3	1	3	2	3	4	3	1	4	1	2	1	2	4	1	2	2	4	4	2	3	2	4	4	1	4	3	1	3	4	2	4	1
				1	1	3	1	2	1	1	2	2	2	1	1	3	3	2	4	1	4	4	2	3	3	4	1	3	4	2	4	4	3	2	2	4	3	4	1	2	4	4	4	3	4	1	4	4	3
				1	3	4	1	1	3	2	3	1	1	4	4	3	2	4	3	3	4	3	1	2	1	3	2	4	1	3	4	3	1	2	4	1	1	3	1	1	2	4	4	3	3	2	2	1	4
				1	1	4	4	3	4	4	1	3	3	2	1	2	4	4	1	1	2	4	1	2	3	4	3	4	4	1	3	4	2	4	3	1	4	1	3	3	3	1	2	4	3	4	4	4	1
				4	4	2	1	1	3	1	3	4	1	3	1	4	2	3	1	4	1	4	1	4	1	2	4	4	4	1	4	3	2	2	1	3	3	3	2	4	4	4	4	4	3	3	4	2	4
				4	4	3	3	4	3	4	1	3	4	2	3	4	4	1	1	2	1	4	4	4	3	1	3	1	3	3	3	1	4	4	1	4	1	2	4	3	3	4	3	3	4	4	1	3	4
				1	1	4	3	3	1	4	3	2	2	4	1	1	3	3	4	3	4	3	1	4	1	3	4	2	2	3	1	1	1	2	2	1	1	4	4	1	1	1	3	4	3	3	4	1	3
				1	3	1	1	1	4	1	1	3	4	4	2	4	4	4	4	2	3	3	3	4	4	4	1	2	2	4	1	3	4	3	3	4	2	2	3	4	3	3	3	1	2	2	4	4	4
				4	3	1	2	1	4	2	3	2	1	3	1	3	1	3	2	4	3	1	4	2	3	2	1	3	1	2	4	3	4	4	1	2	1	3	2	3	2	1	3	1	4	3	4	4	3
				3	2	4	4	3	2	3	3	1	1	2	4	1	2	1	2	1	4	4	1	4	1	3	3	4	2	3	3	3	3	3	4	4	4	4	4	3	3	4	4	4	2	4	1	3	1
				3	2	4	1	1	3	4	2	3	4	3	4	2	3	3	3	4	1	4	4	1	3	1	4	3	1	4	3	1	1	1	1	3	2	3	4	1	1	3	3	1	1	3	1	4	4
				1	4	2	3	1	4	2	1	3	1	4	4	3	1	4	4	3	1	2	1	1	1	1	4	3	3	4	3	1	2	4	4	2	4	3	1	3	2	1	4	4	4	3	1	4	3
				3	3	3	1	4	2	1	2	2	3	2	4	4	1	1	4	3	4	3	1	1	1	3	1	2	2	4	4	4	4	3	4	3	3	2	4	4	4	2	4	1	3	4	2	1	4
				4	4	2	4	4	3	3	3	1	1	1	4	3	3	1	4	4	4	3	1	4	3	4	3	3	2	3	3	3	4	4	2	1	1	1	1	4	3	1	4	3	2	4	4	3	3
				4	1	4	4	3	1	1	2	4	2	4	1	3	3	3	3	2	4	4	3	4	1	2	2	1	3	2	4	1	4	1	2	4	2	4	2	4	2	2	3	1	1	1	1	1	2
				3	2	2	4	4	4	4	1	4	3	2	1	1	4	3	2	1	4	1	3	1	1	3	4	4	3	2	1	3	1	3	1	3	3	1	3	2	1	2	4	1	2	2	3	2	1
				1	4	1	4	4	3	1	3	2	2	4	3	1	4	4	4	4	4	3	4	1	2	1	4	1	3	1	3	1	2	3	4	4	2	2	1	4	4	4	4	1	1	2	2	1	1
				1	1	3	4	3	2	2	4	2	3	4	3	3	4	1	1	1	3	3	3	2	3	2	1	3	3	1	4	2	4	4	2	4	4	1	2	1	1	4	1	2	1	4	4	4	3
				4	1	1	2	2	4	3	2	3	2	3	2	1	4	4	1	3	4	3	1	1	4	4	4	4	2	1	4	4	1	3	4	1	1	2	4	3	4	4	3	1	1	4	1	4	3
				3	4	3	3	1	1	4	2	4	3	4	2	4	2	1	4	4	4	1	4	1	4	4	4	2	2	1	3	4	4	2	1	1	1	3	2	2	1	4	4	3	4	4	4	2	4
				2	3	1	3	4	3	4	4	4	4	1	4	1	2	4	3	2	2	4	2	4	3	1	1	3	2	3	2	1	2	3	1	3	4	4	2	3	1	4	2	4	4	3	4	2	3
				4	4	3	3	4	3	3	4	1	1	1	2	3	1	4	4	1	1	2	3	2	1	4	3	2	3	1	3	4	4	4	4	3	1	3	4	4	3	4	3	1	1	2	4	4	4
				4	1	4	2	4	4	4	2	4	4	2	4	3	1	3	4	1	4	3	4	3	4	3	2	1	3	4	1	3	1	3	4	4	3	1	4	3	4	4	2	1	3	4	4	2	3
				3	3	1	1	2	2	2	4	2	3	3	2	4	1	3	4	4	2	1	1	1	2	4	1	4	3	4	1	4	1	3	4	3	1	2	3	2	2	4	4	3	3	4	2	3	1
				1	4	4	2	4	4	1	3	2	3	4	4	4	2	3	3	4	1	1	1	4	4	4	2	3	1	3	4	4	2	1	4	1	1	4	3	2	1	2	1	2	4	3	2	4	2
				3	4	2	4	4	1	1	3	1	2	1	1	4	4	3	1	1	3	1	3	1	4	3	2	4	3	3	3	4	1	1	3	1	2	3	4	2	2	3	1	2	1	2	4	3	2
				4	2	4	2	2	4	2	3	3	1	2	1	4	2	4	3	1	4	1	4	1	4	4	2	1	1	3	4	2	2	4	4	3	2	1	3	4	1	4	4	1	4	3	1	4	1
				3	1	4	3	3	4	2	4	2	1	1	1	3	1	4	4	2	1	1	2	1	3	1	4	1	3	3	4	4	4	2	3	1	2	3	1	2	1	4	4	2	4	4	4	3	2
				4	1	1	1	1	3	2	3	1	1	1	1	4	4	1	4	2	1	1	4	2	1	4	3	3	4	3	4	2	4	3	2	3	1	3	1	3	2	1	1	1	4	3	3	3	4
				2	4	4	3	3	3	4	4	2	3	1	2	2	4	4	1	2	1	3	1	3	1	2	4	1	4	3	4	1	2	1	4	3	3	3	4	2	2	2	3	1	4	3	2	3	4
				2	4	4	4	1	3	3	4	4	2	2	3	1	1	4	1	1	3	3	4	1	4	4	4	4	1	1	1	2	1	4	2	3	2	3	4	4	2	3	3	4	3	4	3	3	1
				3	3	2	4	4	1	1	1	1	3	4	3	1	4	2	2	3	1	4	3	4	4	2	1	3	2	2	2	3	1	1	4	4	1	1	3	4	1	1	1	1	4	3	1	1	1
				1	2	3	3	2	2	3	2	1	2	4	4	4	4	1	1	1	4	1	1	4	1	4	3	1	1	3	4	1	4	2	4	1	1	3	4	4	4	4	2	4	1	4	3	1	2
				4	4	2	3	1	2	3	2	4	4	3	1	4	2	3	1	1	1	2	4	4	3	4	3	4	3	4	2	2	2	4	3	4	1	3	1	4	4	4	3	1	1	3	4	3	1
				3	4	4	1	1	2	2	3	4	4	4	3	4	4	1	1	4	4	3	1	2	1	2	3	4	4	1	3	4	4	1	2	1	4	2	4	2	3	2	1	3	4	4	4	4	2
				3	4	2	4	4	3	4	4	1	3	4	4	3	4	1	2	4	3	3	4	3	1	4	1	4	1	4	4	1	3	4	2	1	2	2	2	3	3	1	1	2	4	3	2	4	1
				2	4	1	4	1	1	2	3	1	1	1	3	4	4	4	1	4	1	2	4	2	3	4	2	4	1	1	2	2	4	4	4	3	2	4	2	4	4	1	3	4	3	4	1	1	1
				3	4	1	3	1	3	3	3	1	2	4	1	3	3	4	4	3	1	2	3	3	3	2	4	3	3	3	3	2	4	1	3	3	4	3	1	3	3	3	3	2	1	1	2	2	1
				2	1	3	1	1	3	2	4	4	1	2	1	2	4	4	1	4	3	3	1	1	2	2	3	2	2	1	2	1	4	4	1	1	3	2	3	3	3	2	2	3	4	4	4	3	1
				3	4	1	3	2	4	4	4	4	3	2	3	3	1	2	2	4	3	4	4	3	3	4	4	4	4	4	4	3	1	1	1	1	3	1	1	4	1	4	3	3	2	1	1	4	3
				1	1	2	1	1	4	3	1	4	3	2	4	3	1	4	3	1	2	4	3	4	4	3	3	4	4	4	1	2	1	3	1	1	4	2	2	3	2	4	1	2	4	2	1	2	3
				1	3	4	4	4	4	1	4	2	1	3	1	4	1	3	3	4	4	2	3	2	2	4	3	1	4	3	3	4	2	2	4	3	3	3	3	1	3	3	3	2	4	1	1	3	2
				4	3	4	3	3	2	1	1	2	1	3	4	3	3	3	4	4	4	1	1	3	3	3	3	1	4	2	2	3	2	4	4	3	1	1	1	4	2	2	1	4	4	2	1	2	3
				1	4	1	3	2	2	1	2	4	3	1	4	4	1	1	1	4	1	3	4	4	4	2	3	3	3	2	2	3	3	4	2	2	1	3	4	3	3	3	4	4	1	2	3	3	1
				4	2	3	4	1	4	3	3	2	1	2	1	1	2	3	4	3	3	4	3	3	3	3	3	3	3	3	4	4	1	3	1	2	2	4	4	4	4	4	3	4	4	1	1	4	2
				2	1	4	3	1	2	1	4	1	1	1	4	3	3	2	4	2	3	3	3	3	4	4	4	4	3	1	1	1	1	4	3	4	2	4	4	2	2	1	2	4	1	4	2	3	3
				2	1	1	1	2	2	2	1	4	1	1	1	1	2	4	4	3	1	3	3	4	1	2	3	1	1	4	2	1	4	1	4	1	3	3	3	4	4	4	2	4	2	4	2	2	1
				3	3	2	3	4	1	2	3	4	1	2	3	2	3	1	2	4	4	1	2	4	3	4	2	4	2	2	3	2	3	4	2	1	2	3	1	1	4	3	2	4	4	3	1	1	1
				2	4	1	1	4	4	3	1	3	1	4	1	4	4	4	3	3	1	4	2	1	3	4	4	3	4	1	4	2	4	4	2	1	1	4	1	3	1	3	2	1	4	3	3	4	1
				4	4	3	4	2	4	1	3	2	4	3	3	3	2	2	4	3	3	1	4	3	1	1	1	1	4	2	3	2	3	4	4	1	4	1	3	1	1	2	4	3	3	1	4	2	4
				1	4	4	4	4	4	4	3	2	4	4	3	4	1	4	3	1	4	4	4	4	3	3	2	1	3	1	4	1	4	4	3	1	2	1	2	4	2	3	2	1	3	3	4	4	3
				3	3	3	1	2	1	4	3	1	4	1	3	2	3	4	4	3	2	3	4	4	4	3	1	3	1	1	4	1	4	1	1	4	1	4	4	4	4	3	2	4	3	4	4	2	3
				3	4	1	4	1	1	4	4	1	3	1	3	4	2	3	2	3	3	3	3	2	1	2	4	3	4	3	4	2	1	1	4	3	1	4	4	4	4	4	1	4	4	2	4	4	3
				3	3	4	4	4	1	4	3	4	3	2	4	3	4	4	4	1	1	4	4	3	4	3	4	4	4	2	4	3	1	2	2	4	4	2	1	4	3	4	1	1	4	4	4	2	2
				4	1	3	1	4	4	3	4	4	2	4	4	4	2	2	2	4	4	3	4	3	2	2	1	1	4	1	2	4	4	3	3	4	3	2	4	3	2	3	1	1	3	4	4	4	4
				1	1	3	3	4	3	4	4	1	1	2	1	1	1	3	4	1	1	1	2	4	1	2	4	4	2	4	1	1	3	3	3	1	4	1	4	1	4	3	4	2	3	1	3	3	2
				4	2	1	3	3	1	2	1	3	1	2	4	1	1	4	1	4	2	1	2	4	2	1	3	2	1	1	4	4	4	4	3	4	1	2	1	2	4	3	1	3	4	2	2	2	4
				2	4	4	2	4	2	4	2	1	3	4	4	3	3	4	1	3	3	2	4	3	2	4	4	4	1	3	4	2	1	4	1	2	3	4	1	3	2	4	3	3	2	3	2	1	1
				2	3	2	3	4	1	1	2	2	1	4	4	3	4	2	1	2	4	4	3	1	4	1	2	4	1	1	1	3	1	1	3	2	2	4	1	1	1	4	3	4	3	1	4	4	1
				2	2	4	3	3	2	4	1	4	1	4	3	2	3	2	1	1	4	1	2	4	2	3	2	1	1	3	3	1	2	3	3	3	4	2	3	3	3	4	2	4	4	1	3	2	1
				3	4	2	1	4	4	2	3	1	1	2	4	3	1	2	3	4	1	4	4	4	1	1	3	4	4	4	1	2	1	1	4	4	4	3	3	4	3	3	4	3	3	3	1	3	3
				2	3	2	2	3	1	3	1	3	1	4	2	3	4	4	1	3	2	1	4	1	4	2	4	2	2	4	2	3	4	1	3	3	3	2	3	4	1	3	4	3	3	4	1	3	1
				2	2	2	4	2	1	3	3	2	2	4	4	2	3	3	3	4	2	1	3	2	3	2	2	2	4	2	3	4	1	1	1	4	4	1	4	3	4	2	1	4	1	3	3	3	2
				3	1	3	2	3	4	2	2	1	1	1	1	3	1	3	4	3	4	4	3	3	4	4	4	4	4	2	3	1	3	3	4	3	1	4	3	2	3	3	3	4	3	3	3	4	1
				1	3	4	1	2	3	1	4	1	1	1	3	1	1	2	1	2	4	4	3	4	1	4	4	3	1	4	1	4	1	1	1	1	3	3	1	2	2	1	3	4	1	4	3	1	4
				3	4	1	4	1	2	4	3	4	4	4	2	4	2	4	4	3	3	1	3	2	4	3	2	1	2	2	4	3	4	2	3	3	4	3	3	1	4	3	4	2	4	1	3	1	3
				3	3	2	4	1	4	2	3	1	2	3	3	2	3	3	2	3	1	2	1	3	4	2	3	4	4	3	4	1	1	1	1	4	4	1	4	1	2	4	4	1	3	4	1	1	3
				2	3	3	2	3	3	4	1	4	3	1	3	4	2	1	1	3	1	4	2	1	3	4	2	1	3	2	1	4	3	3	2	2	2	3	3	3	2	3	3	4	1	4	1	1	4
				1	1	1	1	1	1	4	4	4	1	4	1	1	1	3	3	4	4	4	4	3	2	1	4	1	4	1	1	3	3	1	3	3	4	2	3	1	1	3	4	3	1	4	1	3	4
				4	4	3	1	3	1	3	4	4	2	1	1	2	3	3	4	3	4	3	2	1	2	4	1	3	1	4	4	4	3	1	4	1	1	4	4	3	1	4	4	2	1	4	4	3	4
				1	4	3	1	3	3	3	3	2	3	1	1	3	1	4	3	4	3	4	1	3	2	2	1	3	4	3	2	1	3	2	4	4	4	4	1	4	4	2	4	1	1	3	1	2	3
				4	4	1	3	1	4	3	3	4	4	4	4	2	1	3	4	1	4	4	4	1	1	3	1	4	4	4	2	2	3	2	3	2	2	4	1	1	2	3	1	3	4	4	4	4	3
				4	4	3	3	2	3	1	3	3	4	3	4	3	4	3	1	1	3	1	2	4	1	3	2	4	2	1	2	4	4	2	4	2	4	3	3	2	4	2	2	4	1	4	4	3	3
				4	1	4	1	2	4	1	4	3	2	4	3	1	3	3	4	3	4	1	2	3	3	1	1	4	3	4	4	3	4	1	2	3	3	4	3	4	3	2	3	1	1	4	4	3	1
				3	4	3	4	4	1	4	1	2	3	1	4	2	3	3	2	1	4	3	2	4	4	1	3	4	4	1	1	2	1	4	4	2	1	2	1	3	1	2	1	3	3	2	2	2	4
				2	1	4	2	1	2	1	4	2	4	2	4	1	4	4	4	2	4	1	4	2	4	1	3	3	3	1	4	4	2	1	4	4	3	4	2	4	4	4	2	1	1	2	3	1	3
				2	2	4	2	2	2	1	4	2	4	4	3	4	4	3	2	1	4	2	4	3	2	1	3	1	1	4	4	2	1	3	1	3	2	3	1	1	3	2	3	4	2	3	1	3	4
				3	4	4	2	1	4	1	4	1	3	1	4	1	3	1	3	4	3	2	1	1	4	3	1	3	1	2	4	4	2	1	4	3	2	4	4	4	3	2	3	1	4	2	4	2	4
				3	4	4	3	4	4	4	3	1	1	3	1	2	3	2	1	4	1	4	4	3	1	2	1	3	1	2	1	3	1	3	2	1	1	4	2	4	4	4	3	4	4	1	4	3	1
				4	4	4	3	3	1	2	1	3	1	1	2	4	3	3	4	1	4	1	1	4	1	2	2	2	2	1	1	3	3	3	4	4	4	1	3	3	2	2	4	3	1	4	3	3	3
				4	2	4	4	1	2	1	2	3	1	2	2	1	1	4	2	2	1	4	1	4	3	4	3	4	3	2	2	4	4	1	4	4	1	1	3	4	1	4	4	4	4	1	3	3	3
				3	1	3	3	3	1	2	3	4	2	1	4	3	1	3	4	4	3	4	2	3	2	1	2	4	4	1	3	2	3	2	4	1	1	1	3	1	4	1	4	3	2	4	3	4	3
				4	3	2	4	4	1	3	3	1	3	4	4	3	4	2	4	1	1	1	1	1	3	4	3	4	3	4	3	4	1	1	2	3	4	1	4	4	1	4	1	2	4	4	3	1	3
				4	4	3	1	4	4	2	4	1	1	4	4	4	4	4	2	1	2	2	2	3	3	1	1	3	1	2	3	1	2	4	3	2	1	4	3	4	4	3	3	4	1	1	4	3	3
				3	3	3	4	1	3	1	4	4	1	3	4	4	3	3	1	1	4	4	4	3	1	4	4	2	1	4	3	1	4	4	3	2	1	3	3	1	3	4	4	1	4	2	1	4	3
				1	3	2	4	3	1	3	1	3	3	3	3	2	4	2	3	4	2	4	4	4	3	4	3	3	3	4	4	1	4	4	4	4	2	1	3	4	1	3	3	3	1	4	2	4	1
				1	4	2	4	3	2	1	4	4	2	3	4	4	2	1	4	4	1	2	1	1	3	4	3	2	4	2	3	4	1	2	3	2	3	1	4	3	4	1	1	2	4	4	3	1	1
				4	1	4	3	3	1	3	4	4	1	3	1	2	3	3	3	3	3	1	2	4	2	4	4	4	1	4	3	3	3	3	1	4	2	4	1	2	1	4	3	4	3	3	4	3	3
				1	4	3	3	3	4	3	3	2	1	3	3	3	1	1	1	1	4	2	2	4	4	4	2	3	1	2	1	2	4	1	4	4	1	3	3	4	1	3	1	1	3	4	4	4	4
				3	1	1	1	1	1	2	4	3	1	3	1	4	3	4	4	3	4	1	3	4	1	2	1	4	1	4	1	2	2	1	1	1	3	1	1	3	4	1	2	3	1	3	1	3	2
				3	3	4	1	1	1	3	3	3	3	3	3	2	2	3	4	2	4	2	2	1	3	2	3	3	1	4	3	4	2	1	3	3	3	2	2	2	4	1	3	4	2	1	1	2	1
				3	4	3	3	2	2	2	3	2	1	1	1	4	4	2	4	4	1	3	3	4	4	4	4	2	4	1	1	1	4	2	4	1	4	2	2	3	3	1	4	1	4	3	2	4	3
				3	2	2	4	1	1	4	4	4	4	4	1	1	1	2	3	2	3	4	1	4	2	4	4	3	2	1	2	3	1	1	1	3	2	2	3	1	1	4	2	1	1	1	1	4	4
				1	4	1	2	2	1	1	3	3	3	1	1	4	2	4	4	1	2	4	4	2	4	1	1	1	3	4	4	3	3	4	3	3	3	4	1	2	1	4	2	1	3	2	4	4	4
				4	4	1	2	1	1	4	4	2	4	1	2	1	4	4	4	2	4	4	3	4	2	4	4	3	1	1	4	4	1	3	1	4	1	1	4	3	1	1	3	4	3	2	1	4	4
				1	3	4	2	3	3	4	2	3	4	4	1	4	1	4	4	4	3	1	3	1	2	2	1	1	1	4	3	3	3	1	4	4	3	3	2	4	1	1	4	3	3	3	4	3	4
				4	2	2	4	2	1	1	4	4	4	4	4	4	4	1	1	2	4	2	4	2	2	1	2	2	4	4	4	1	2	4	4	4	1	4	4	1	4	4	4	3	4	4	3	3	3
				3	1	3	4	3	3	1	3	2	3	2	2	3	4	3	4	2	3	3	4	4	3	1	2	4	2	4	3	4	1	4	4	4	1	1	1	3	4	2	1	1	1	2	3	2	4
				4	3	4	4	1	3	1	4	4	4	3	4	3	3	4	1	2	1	1	3	4	3	1	4	2	1	3	2	4	2	3	4	4	2	4	1	2	3	4	3	1	1	1	1	1	2
				3	4	3	4	3	1	2	1	3	4	4	2	1	2	3	4	3	4	3	4	3	1	3	3	2	1	1	4	4	1	3	3	3	3	4	4	4	2	4	1	3	1	2	4	4	2
				3	3	4	4	1	4	4	1	4	1	2	1	3	2	3	2	4	1	4	3	1	3	2	1	4	1	1	4	3	2	2	4	3	4	4	1	2	3	1	1	3	3	4	4	4	2
				4	2	4	2	2	1	1	1	2	3	3	2	4	1	3	4	2	4	1	2	1	3	4	1	2	4	4	2	1	4	3	3	4	3	4	4	2	4	4	2	4	2	2	4	3	1
				2	1	1	3	1	1	1	1	1	2	1	4	2	4	4	3	4	3	1	4	2	3	4	4	3	4	1	4	2	1	3	3	3	3	4	4	1	4	4	3	4	1	2	4	4	2
				1	3	1	3	4	4	4	1	1	3	3	2	3	3	4	3	3	3	1	4	3	4	2	3	1	3	4	2	3	2	3	4	3	1	3	1	2	3	4	2	4	4	4	1	1	1
				1	4	4	4	4	1	1	4	4	4	1	4	1	4	2	1	2	2	3	1	1	3	4	3	4	4	3	3	3	1	4	4	3	3	1	1	1	2	3	1	1	1	3	4	4	4
				4	1	4	3	4	4	4	4	2	2	4	4	4	2	1	2	3	1	3	2	4	3	4	4	4	4	1	4	2	3	4	1	3	3	2	4	3	2	2	1	4	4	2	2	1	4
				4	3	2	1	1	3	1	2	1	3	3	1	3	3	3	4	3	4	2	2	4	1	4	4	3	3	4	2	2	4	3	2	1	3	2	1	1	4	1	2	2	2	2	2	2	4
				4	1	4	3	4	4	1	4	1	1	4	4	1	4	3	3	1	3	1	4	2	1	2	3	4	2	3	1	3	2	3	2	4	1	2	4	4	3	2	4	2	4	2	1	1	4
				4	1	1	1	1	1	4	4	1	2	1	3	3	4	3	4	1	1	3	1	2	4	4	1	4	1	3	3	1	3	1	4	3	4	3	4	4	1	3	4	2	1	1	2	4	3
				2	4	4	2	1	1	4	4	4	1	4	3	4	2	2	4	3	2	1	3	4	4	4	1	3	2	1	4	2	4	2	1	3	2	1	2	4	1	2	4	2	2	3	2	2	3
				1	1	1	3	2	4	4	2	3	3	1	4	3	3	1	2	2	1	4	3	3	3	4	1	4	1	1	1	1	4	3	4	4	1	1	4	4	4	2	1	3	4	1	1	3	1
				2	4	4	4	3	3	1	2	2	1	4	2	4	2	2	2	4	1	2	4	2	3	2	4	2	3	3	4	2	3	4	4	3	1	2	1	2	2	4	3	3	3	4	1	4	4
				4	3	4	1	3	1	3	3	3	4	4	4	1	3	3	4	4	1	4	2	4	1	4	3	3	4	1	4	3	3	3	3	4	4	1	2	2	2	1	4	4	2	1	2	1	3
				1	1	3	4	3	3	2	1	4	2	4	1	2	2	4	4	3	4	3	4	4	3	4	3	3	3	4	1	4	2	3	3	3	2	3	1	1	4	4	2	4	1	3	4	4	4
				1	1	3	2	4	3	1	3	1	1	4	3	2	1	1	1	4	1	2	4	1	1	3	1	3	3	4	4	2	3	1	4	2	3	2	4	4	2	2	3	3	1	4	3	2	4
				1	1	3	3	4	1	3	3	1	1	1	4	4	1	4	2	3	4	3	1	3	3	4	4	3	2	2	4	3	1	1	2	4	3	3	1	3	4	3	4	1	3	4	4	3	1
				2	1	4	1	3	2	2	3	4	1	3	1	4	2	3	3	2	3	4	1	4	3	1	4	3	3	3	4	1	4	3	1	3	2	4	4	1	1	2	3	3	1	2	1	2	2
				1	1	4	3	3	2	4	3	3	3	4	1	3	4	2	3	1	4	1	4	4	1	1	2	3	3	3	1	1	1	3	1	2	3	3	3	2	3	3	2	2	1	4	3	3	4
				4	4	4	1	2	3	3	1	4	4	2	4	4	2	4	3	4	2	1	4	4	2	3	3	2	2	1	1	3	3	4	2	4	4	3	1	3	2	3	3	1	2	1	2	3	4
				4	3	4	2	3	1	4	1	4	1	3	3	1	1	3	2	4	1	2	4	3	4	3	1	2	3	2	3	2	2	4	1	2	1	1	1	2	2	1	4	4	4	4	2	2	3
				3	4	3	1	3	3	1	3	4	2	1	4	3	4	3	4	4	3	2	4	3	4	4	2	3	4	1	4	1	2	3	4	1	4	3	1	3	3	1	3	1	4	1	4	1	3
				3	4	4	1	2	4	2	3	4	3	1	3	4	4	4	1	2	1	1	4	3	4	1	3	3	1	1	2	1	2	3	1	4	4	4	3	1	1	3	2	2	4	2	4	3	1
				1	1	3	1	4	1	4	3	1	3	3	1	3	2	4	1	2	1	1	1	1	2	1	1	3	4	3	3	4	2	3	1	1	4	3	1	3	3	4	1	3	1	4	4	3	1
				3	4	1	2	1	4	1	3	1	4	4	4	4	1	2	2	3	1	4	4	4	3	4	3	2	3	1	1	2	1	1	1	1	3	4	1	4	4	3	4	4	4	4	1	1	4
				3	2	1	1	2	3	1	2	4	2	1	1	4	3	3	4	4	4	1	1	2	3	1	2	4	2	4	3	2	3	2	4	1	3	1	1	2	4	1	1	4	3	2	1	1	3
				1	1	3	3	4	1	4	3	1	4	1	4	3	4	4	2	4	3	3	4	3	4	3	4	4	2	4	4	2	1	3	1	3	3	3	1	4	4	1	3	4	1	3	4	4	1
				4	4	4	2	1	3	3	3	3	3	3	4	3	3	3	3	3	1	2	4	3	1	4	1	2	4	2	2	2	3	3	4	1	1	3	4	3	3	3	3	1	2	1	3	1	1
				1	4	4	2	3	4	4	3	1	3	4	3	1	3	4	3	2	3	4	3	3	1	4	3	1	1	1	4	4	3	1	1	2	3	4	4	1	3	4	4	4	1	4	3	4	3
				1	3	4	3	3	2	1	4	3	3	3	1	4	4	3	2	4	3	1	4	3	1	3	4	1	2	4	1	4	4	1	1	1	3	3	2	4	4	2	3	2	4	4	3	4	3
				3	1	3	1	1	3	3	4	3	4	1	3	4	3	3	3	1	3	4	3	1	2	4	1	4	1	2	3	1	3	4	4	2	4	3	4	1	1	1	1	3	4	4	1	2	1
				4	2	3	4	1	1	3	3	2	1	4	1	3	3	4	4	4	4	1	3	2	4	3	2	2	4	1	4	1	3	1	3	3	3	4	1	2	4	3	1	3	3	3	4	2	3
				2	2	2	2	1	2	4	1	1	1	2	3	1	3	2	3	1	4	1	4	1	1	3	4	3	3	1	2	3	4	3	2	3	4	1	4	3	1	1	4	3	4	1	3	1	2
				1	4	1	3	3	1	1	1	4	3	3	2	4	3	4	3	3	2	3	1	4	4	3	1	2	1	4	3	4	3	4	4	4	2	3	2	3	1	4	1	4	4	3	1	3	2
				4	3	3	3	1	3	1	4	4	4	1	2	3	4	4	4	2	4	4	4	2	1	3	4	1	1	4	3	4	1	4	4	3	1	2	2	1	1	2	2	4	1	3	4	1	1
				2	1	4	4	2	3	1	4	4	1	3	4	4	3	4	1	3	3	4	1	3	1	4	4	1	2	4	4	1	2	4	1	4	3	3	3	3	4	1	4	3	4	4	2	2	4
				4	2	2	1	1	1	3	3	4	4	3	3	4	4	3	3	3	1	3	4	3	4	2	4	3	4	1	4	3	1	4	3	4	4	4	2	1	2	3	4	4	1	4	4	1	1
				1	1	3	4	3	3	3	4	4	4	1	2	2	4	4	4	2	3	4	1	2	1	3	4	4	4	4	4	1	2	2	1	4	4	2	4	3	1	1	1	2	1	1	1	1	4
				4	3	2	4	3	4	3	4	1	1	1	4	1	2	4	4	1	1	1	4	2	3	2	4	3	2	4	4	3	3	2	1	4	3	4	1	1	3	4	3	3	4	3	1	1	2
				3	1	4	4	4	3	4	4	1	2	2	4	3	4	1	3	1	4	3	1	4	2	2	2	4	1	2	3	2	3	1	1	4	4	1	1	2	3	1	3	2	4	4	3	4	2
				4	4	3	4	3	3	1	2	1	3	3	1	3	4	4	3	3	1	2	4	3	4	4	3	2	1	1	4	2	3	1	4	4	2	3	1	1	4	1	1	3	1	4	2	2	3
				4	4	4	2	1	3	2	3	2	3	4	4	2	3	1	3	4	1	2	3	4	4	1	2	3	4	3	4	3	3	2	3	4	1	3	1	4	1	1	1	4	4	3	4	2	4
				4	2	4	4	2	3	4	3	2	4	3	4	4	4	4	4	4	1	2	1	4	1	4	4	3	4	3	2	2	4	3	4	1	3	4	2	3	2	1	1	4	2	2	1	1	4
				3	3	4	3	3	3	2	3	2	2	1	3	3	4	1	3	2	1	1	4	2	1	3	4	3	1	2	2	4	1	2	3	3	1	2	1	3	3	4	4	4	3	4	4	1	3
				1	1	2	3	1	1	4	4	3	1	3	3	3	4	4	3	1	4	2	4	2	4	4	4	3	3	1	4	1	1	3	4	3	3	4	3	4	1	4	4	2	3	4	3	2	4
				1	4	4	4	1	1	2	4	4	1	1	4	1	3	2	4	3	4	3	3	1	2	3	3	2	4	4	4	4	4	3	1	4	1	1	3	3	4	4	2	3	2	1	4	1	1
				3	1	2	3	2	2	2	1	3	4	2	2	1	3	3	4	4	3	4	2	4	3	4	2	3	3	1	3	1	1	2	2	3	3	4	3	1	4	4	3	3	1	3	4	1	1
				1	4	4	4	3	2	3	3	2	1	2	1	3	4	2	4	1	3	4	4	4	2	1	3	4	4	3	1	3	4	1	2	3	2	3	2	4	1	1	3	2	1	1	2	1	4
				2	2	2	1	1	1	3	1	3	2	3	4	4	4	4	4	1	1	4	4	4	3	3	4	2	4	3	2	1	3	1	3	4	4	1	4	3	4	4	2	2	1	1	2	2	3
				1	1	1	3	4	4	3	3	4	3	4	4	3	1	4	2	4	4	2	4	4	3	4	3	2	3	1	4	4	2	2	4	3	4	3	4	2	4	2	4	3	1	1	1	3	4
				3	1	2	4	1	3	4	2	1	1	2	3	3	2	1	4	3	1	4	1	4	4	4	4	1	3	3	4	3	4	4	2	3	2	4	2	2	2	3	1	4	4	3	2	3	3
				4	1	4	4	3	2	4	4	3	1	3	1	3	3	3	2	2	3	4	1	3	2	3	2	1	4	3	1	3	4	2	1	3	1	2	3	2	1	3	3	4	1	3	4	1	4
				1	3	3	1	3	3	1	3	2	2	2	4	1	4	1	3	1	1	1	3	3	2	3	3	3	3	2	4	2	2	3	3	2	4	4	3	2	3	2	2	1	4	3	1	2	3
				4	4	4	3	3	1	3	3	3	1	3	4	1	4	4	4	2	1	3	3	2	3	2	4	2	2	2	1	3	4	4	1	3	2	3	4	4	2	2	1	3	3	1	3	2	3
				4	1	4	1	1	2	3	4	4	4	1	4	2	4	2	3	3	1	2	4	4	3	4	3	2	1	3	3	1	4	1	1	4	1	3	3	1	3	4	2	2	4	1	4	3	3
				3	4	4	2	3	1	2	2	4	3	3	4	4	3	3	3	4	4	3	2	1	3	1	1	3	1	1	3	4	3	3	2	3	4	1	4	1	1	3	2	3	4	2	4	1	3
				1	3	3	4	2	3	3	1	2	4	1	1	1	2	2	2	1	2	1	3	3	3	1	2	4	1	3	1	4	3	4	2	4	1	3	4	1	1	3	1	4	3	3	2	3	1
				2	4	1	3	4	4	4	2	4	1	3	3	1	4	1	2	3	4	4	4	4	3	1	3	2	2	1	1	1	3	4	3	3	2	3	3	3	4	2	4	1	4	1	4	4	3
				3	3	3	4	4	2	2	4	1	2	3	2	1	2	2	3	2	3	4	2	3	4	3	1	4	1	1	4	1	4	1	4	4	2	3	3	1	3	3	2	4	1	3	1	3	3
				3	2	2	4	4	3	3	4	4	2	4	4	2	4	1	2	1	4	1	2	4	1	4	1	1	3	2	2	4	3	3	3	3	1	3	4	1	3	3	2	1	1	3	2	4	3
				4	4	4	4	3	2	4	4	1	4	4	2	2	4	3	4	2	1	1	4	3	2	4	2	4	2	1	4	4	4	4	4	2	3	3	4	2	3	4	2	1	2	3	2	3	3
				1	3	4	4	3	1	1	4	1	3	4	4	4	4	2	3	2	4	1	1	4	1	4	2	1	4	4	3	1	3	3	4	4	1	4	2	4	3	3	1	2	1	3	2	3	2
				4	3	4	1	4	2	1	3	2	2	4	4	4	1	3	2	4	1	1	3	3	3	1	3	2	3	1	3	1	4	3	2	3	3	2	3	1	4	4	1	3	3	2	3	4	1
				3	3	2	2	3	1	3	1	4	1	1	1	4	4	4	4	3	3	2	3	3	3	4	3	2	1	3	3	4	1	2	2	1	2	1	3	2	1	4	3	4	3	3	2	3	2
				3	3	3	3	1	4	1	4	1	4	1	3	4	2	2	4	1	2	4	1	1	1	4	4	2	2	3	4	4	4	1	3	4	3	3	3	1	4	4	2	1	2	1	1	2	3
				2	2	1	3	1	2	1	2	1	4	4	1	1	4	2	1	2	4	3	1	1	1	1	3	2	1	4	1	1	4	1	4	3	1	4	3	4	3	2	2	2	4	4	4	1	2
				1	2	2	3	3	4	2	1	1	2	2	2	1	4	1	2	3	1	1	2	1	1	2	3	1	1	4	4	4	1	3	4	1	4	2	3	4	2	4	4	4	3	1	2	3	4
				1	1	4	3	2	1	4	1	4	4	4	3	4	1	1	1	3	1	4	4	3	4	1	4	3	4	3	1	3	4	3	4	2	3	4	3	4	1	1	2	1	2	2	1	1	3
				1	3	4	3	1	3	4	3	2	4	3	3	4	1	3	3	3	4	1	4	3	4	4	3	2	4	2	4	4	1	2	4	2	4	1	1	3	4	3	1	4	1	4	4	2	3
				3	1	3	4	2	1	1	3	4	3	2	4	1	2	3	4	3	2	1	1	4	4	1	2	4	4	1	3	4	1	2	2	3	3	2	4	4	4	2	2	2	3	3	1	4	1
				1	2	3	4	1	4	2	3	1	3	1	2	1	4	4	4	2	1	1	4	2	2	3	1	1	3	4	3	3	4	3	4	4	3	4	2	4	1	4	3	2	1	3	2	2	2
				1	2	1	4	1	4	3	1	4	2	2	3	3	2	3	4	4	3	3	4	3	4	4	2	4	4	4	1	3	3	2	4	1	1	4	1	1	4	4	1	2	1	1	2	1	2
				2	4	3	1	4	4	2	3	3	3	1	2	1	1	2	1	4	4	4	1	3	4	4	3	4	4	1	1	1	3	4	1	4	4	1	2	3	4	2	4	1	4	4	1	3	3
				2	1	4	4	1	3	1	1	1	4	3	4	2	1	4	1	3	2	4	4	4	1	1	1	3	4	1	4	1	3	1	4	3	2	1	3	1	4	4	1	4	3	4	4	3	1
				3	3	3	4	1	4	3	2	4	4	2	2	3	3	4	1	1	4	1	3	3	3	4	3	4	3	2	3	1	4	2	1	1	2	1	1	2	1	2	2	4	4	4	4	3	3
				4	3	4	4	4	3	1	3	4	1	3	4	2	3	2	3	1	4	4	3	4	1	4	1	4	1	4	1	2	2	4	4	1	3	1	2	4	3	3	2	1	3	1	4	1	4
				1	4	3	4	1	3	4	2	3	3	4	1	2	2	3	2	1	3	2	3	4	4	4	3	4	3	4	1	1	1	3	1	4	4	1	1	2	3	4	2	1	1	1	4	4	4
				3	1	4	4	2	1	4	1	4	1	3	4	2	1	4	4	3	4	1	2	2	2	3	1	4	3	3	1	4	2	1	3	4	4	1	2	4	4	1	4	4	4	4	1	2	4
				4	4	2	1	1	3	4	3	3	1	4	4	3	4	4	3	2	2	3	1	1	2	4	1	1	2	4	4	4	2	1	1	3	2	1	4	1	3	3	4	2	4	4	2	1	1
				4	3	2	2	4	1	3	2	1	2	4	4	2	3	4	4	2	1	1	1	2	1	4	1	1	1	3	4	1	3	3	4	1	4	1	1	3	4	1	3	2	3	3	3	1	4
				4	3	1	4	3	3	2	4	2	4	2	3	2	3	1	3	2	1	4	4	3	2	2	2	1	1	2	3	4	1	2	4	1	1	1	3	4	1	1	1	2	2	4	1	1	3
				3	4	1	4	3	2	4	3	4	4	2	1	1	2	1	1	3	3	4	2	3	3	4	3	3	3	1	4	1	2	2	2	4	4	1	1	1	1	4	3	2	4	4	4	4	3
				2	4	1	4	4	4	4	4	1	2	1	3	1	2	2	4	4	4	3	2	4	2	1	3	3	2	1	2	1	1	4	4	1	1	4	3	1	1	2	3	4	3	1	2	4	4
				3	4	2	3	1	3	1	4	4	1	1	3	1	3	1	3	4	4	3	1	4	4	4	1	3	4	1	4	2	3	3	4	4	1	3	4	4	4	4	3	3	3	4	3	1	4
				2	1	4	1	2	4	1	1	2	4	3	1	3	2	2	4	2	4	3	4	2	1	2	4	1	2	3	3	1	1	1	4	2	4	1	2	1	3	1	1	4	4	1	1	1	4
				1	4	3	1	2	3	3	2	4	3	1	1	2	4	1	3	1	3	4	1	2	4	3	4	4	1	4	4	4	1	4	1	3	2	4	4	4	2	4	1	2	4	3	2	1	4
				3	2	1	3	4	1	3	3	4	1	2	4	1	1	1	4	3	4	3	1	3	3	1	1	2	3	4	3	4	4	2	4	3	2	4	1	1	2	3	2	1	2	4	4	4	3
				4	4	1	1	3	3	2	2	4	1	2	2	3	4	4	4	3	4	1	1	3	1	4	4	4	3	2	2	4	3	2	4	1	1	1	4	1	3	4	1	4	3	3	2	4	3
				4	2	1	3	4	1	3	4	2	2	1	3	4	1	3	2	2	4	1	4	3	1	2	1	2	1	4	3	4	2	2	2	1	3	1	4	4	4	2	4	3	1	4	3	2	1
				3	3	3	1	1	1	4	2	4	4	3	4	4	1	2	3	2	3	3	3	4	2	1	4	3	4	1	1	1	4	1	3	1	4	2	3	1	1	1	4	3	4	1	1	1	4
				2	3	1	4	4	3	1	1	3	4	3	3	1	3	2	1	1	1	1	4	4	1	1	3	2	2	3	4	2	1	1	1	4	1	4	1	1	4	1	4	4	1	1	4	3	1
				3	4	2	2	3	1	3	1	1	4	4	2	4	4	4	1	1	3	3	1	4	4	1	1	3	3	1	3	3	3	2	4	1	3	2	4	4	4	4	3	3	4	4	4	3	4
				4	2	1	1	2	3	3	2	1	2	4	1	2	4	1	3	1	3	2	1	1	4	4	4	3	3	2	2	1	3	4	2	1	1	3	4	3	4	4	1	4	2	2	3	2	4
				4	4	1	2	4	2	2	4	4	1	1	2	3	4	2	2	3	4	2	3	4	4	4	1	1	3	3	4	3	3	2	3	1	4	2	1	4	1	3	3	1	4	2	4	3	3
				4	1	2	2	1	4	1	3	3	4	4	1	4	3	4	2	3	4	1	3	3	2	3	3	2	2	4	1	3	3	3	2	4	3	1	3	3	4	1	4	3	3	4	1	3	2
				4	3	4	4	2	4	1	4	4	4	3	1	1	4	2	2	2	2	4	4	2	4	1	2	1	1	4	1	1	1	1	3	3	4	4	1	4	4	3	4	4	1	4	1	3	2
				4	4	1	2	4	4	2	2	2	3	3	4	3	1	3	1	4	3	3	3	2	1	4	3	2	1	4	1	4	3	4	4	2	3	1	3	3	4	1	1	1	2	4	3	2	4
				1	4	4	3	1	4	1	2	4	3	2	1	3	4	3	1	2	4	3	4	2	4	2	1	3	1	4	4	3	2	3	3	3	2	2	3	1	3	1	3	3	3	4	1	4	1
				1	2	3	1	3	1	4	4	4	2	3	4	3	3	4	1	2	4	1	4	3	3	2	2	1	4	2	4	4	1	1	3	1	4	2	3	1	4	3	3	3	4	4	2	3	2
				1	4	2	4	2	4	2	1	4	1	1	4	4	4	2	1	3	3	2	2	4	2	1	1	1	3	4	2	4	1	4	4	2	1	3	3	1	1	4	1	1	1	3	1	3	4
				1	4	1	1	3	4	4	4	3	4	4	1	3	4	1	4	4	1	1	3	4	4	3	3	3	2	1	4	1	3	4	1	2	1	2	1	2	2	1	1	3	4	3	4	2	4
				4	2	2	2	3	4	3	1	1	2	4	4	3	4	1	3	3	3	3	2	3	4	1	1	4	2	4	2	2	3	1	4	2	3	4	4	2	1	3	1	1	3	4	1	2	4
				2	4	4	3	1	4	1	3	4	3	4	2	4	4	1	4	2	2	1	4	1	1	4	1	4	3	2	4	3	3	2	2	3	1	2	1	2	1	1	3	4	3	4	1	3	3
				4	4	1	1	2	4	2	4	1	3	1	1	3	3	3	3	4	4	4	4	1	4	2	1	3	3	4	4	1	3	2	4	4	1	3	3	4	2	2	1	3	3	3	1	1	2
				1	4	1	3	2	1	4	1	3	4	3	1	3	1	1	2	3	1	1	4	4	2	4	1	4	4	2	2	4	3	3	1	3	4	3	2	3	3	1	3	4	4	1	3	3	4
				3	1	2	1	1	4	3	4	1	4	3	4	4	1	2	3	2	4	1	2	3	1	1	1	3	3	4	2	4	1	1	4	1	1	3	1	4	3	3	3	3	4	4	2	3	3
				4	4	4	2	1	4	2	1	1	2	4	1	1	3	3	2	1	3	4	1	1	2	3	2	4	1	2	4	1	2	4	2	2	4	2	2	3	1	4	4	3	1	1	1	1	4
				4	1	1	1	3	4	3	1	4	4	1	4	2	1	3	3	3	1	4	1	2	2	2	2	1	3	2	4	1	4	4	3	4	3	3	2	3	1	4	1	4	4	4	1	4	1
				4	4	4	2	4	3	2	1	3	3	4	4	2	4	2	1	4	2	4	1	3	4	4	2	4	4	3	4	1	4	4	2	2	4	2	2	3	1	4	1	4	3	1	1	2	1
				3	3	3	4	2	1	2	4	1	1	3	3	4	2	2	3	3	3	3	2	1	2	2	3	1	4	4	3	4	2	3	3	2	3	1	1	2	1	4	4	1	2	2	2	4	4
				4	1	3	4	1	1	2	3	3	4	3	2	3	1	1	4	1	4	1	4	2	1	2	4	4	4	1	3	3	2	3	2	3	4	4	2	3	4	4	2	1	1	1	2	4	1
				3	4	1	4	4	4	3	3	3	4	1	1	1	1	2	4	4	3	2	2	1	4	1	4	4	4	3	4	4	2	1	4	3	3	4	2	2	1	2	3	3	4	3	3	1	2
				4	4	4	4	3	4	3	3	2	1	4	1	1	3	4	3	4	4	1	4	3	2	4	3	1	4	2	3	4	2	1	2	3	3	1	4	4	1	2	4	4	4	4	3	4	2
				4	3	1	3	4	3	3	3	2	3	3	3	3	1	4	1	1	3	1	3	1	4	2	3	1	3	4	2	2	3	1	4	2	3	1	4	1	1	3	2	2	1	4	1	2	4
				1	1	2	1	2	2	3	2	3	1	2	3	2	3	4	2	1	2	1	3	1	3	4	1	1	2	1	2	2	3	2	3	1	2	2	4	1	4	3	4	4	2	2	4	4	2
				1	1	2	1	1	4	1	4	1	3	4	2	3	3	4	3	2	1	1	3	3	1	1	3	2	3	1	4	3	2	2	1	4	2	4	3	1	4	4	2	2	2	1	1	4	3
				4	4	1	1	1	3	3	2	2	2	4	3	2	1	3	3	1	1	1	1	4	4	3	3	2	3	3	2	3	1	4	1	2	2	2	4	1	4	2	4	4	1	2	4	4	1
				3	3	3	4	1	2	4	2	2	3	1	4	3	4	2	3	1	3	3	4	2	2	2	2	3	3	3	3	1	2	4	1	1	4	4	4	3	1	2	4	4	1	3	3	2	4
				4	3	4	4	4	3	4	4	4	1	4	3	4	4	4	4	4	3	4	1	1	2	3	3	3	3	2	3	4	1	2	4	4	3	3	4	3	3	4	3	3	1	3	4	1	3
				2	2	2	3	3	4	1	2	4	4	4	2	3	2	2	3	2	4	3	3	4	4	4	3	4	1	1	1	3	2	1	1	2	2	3	4	3	1	3	4	1	4	4	4	3	2
				3	3	3	2	3	3	1	1	3	1	4	4	3	1	1	4	2	2	4	1	4	1	3	1	2	1	4	4	1	2	4	4	1	3	1	2	3	4	3	4	3	4	4	2	2	4
				3	2	1	3	1	4	2	4	4	1	2	1	1	1	4	4	1	3	1	1	3	1	4	1	4	3	3	4	2	3	4	3	4	4	3	4	4	3	1	4	1	3	3	4	2	2
				4	3	4	2	3	3	4	3	4	1	4	3	4	3	1	2	3	3	1	1	2	4	2	1	4	2	3	2	3	4	4	4	2	2	3	1	2	4	4	4	2	3	4	3	4	3
				3	4	3	4	1	4	2	4	1	4	3	1	4	4	1	3	1	1	3	4	3	1	4	4	3	2	2	3	1	4	4	4	4	2	3	2	3	4	4	4	4	3	4	3	2	2
				4	4	3	1	4	2	1	3	1	4	1	1	3	2	1	1	3	4	4	2	4	1	3	1	4	4	3	2	1	4	3	4	4	4	3	3	4	4	1	4	1	4	2	3	2	4
				3	2	3	3	4	1	4	1	3	2	2	4	2	4	4	2	4	1	3	3	1	4	1	4	1	1	2	3	1	2	3	4	3	3	4	1	3	1	1	2	1	1	1	1	2	4
				4	1	3	3	1	2	2	4	1	1	4	3	1	4	2	2	3	4	2	2	2	1	4	3	4	1	1	1	3	1	1	1	4	2	2	4	4	1	1	4	2	2	4	3	4	1
				3	1	2	4	3	2	1	3	3	4	3	4	4	4	2	4	2	4	3	3	3	1	2	1	2	3	3	3	3	1	4	4	3	2	4	1	3	1	2	1	4	4	4	4	2	3
				2	1	1	4	1	3	3	2	2	3	4	3	1	1	3	1	4	3	1	4	3	4	4	2	1	3	4	4	1	1	3	3	1	4	2	1	2	1	3	4	2	1	3	1	2	4
				3	2	2	2	3	3	4	4	2	1	4	2	2	1	1	1	4	4	1	4	1	4	1	1	3	1	2	4	4	4	1	2	4	3	4	2	4	2	1	3	1	3	2	4	4	3
				4	4	2	2	1	3	2	3	3	4	4	4	4	1	1	3	4	2	4	4	2	3	4	1	2	3	2	4	3	3	1	2	4	4	4	4	3	4	4	1	4	3	3	3	2	4
				3	3	3	1	3	2	4	4	1	1	4	3	3	2	1	4	2	3	2	3	2	3	4	1	1	1	2	4	1	1	1	1	1	4	3	4	2	3	4	1	4	3	3	4	2	1
				4	2	2	4	4	3	2	4	1	2	3	1	4	3	2	1	2	2	2	2	3	4	2	2	4	3	1	3	2	1	3	2	4	1	3	4	2	1	3	4	1	1	4	3	2	2
				2	4	2	2	1	1	4	2	2	1	3	2	1	3	1	3	2	4	2	4	4	3	1	4	4	3	4	1	3	1	4	4	1	3	4	4	4	1	3	3	2	3	1	4	3	4
				1	4	4	3	1	1	1	2	1	3	1	4	3	4	4	4	1	3	2	1	1	4	1	4	4	4	4	4	4	1	4	2	3	1	4	4	2	2	3	1	1	4	3	3	2	2
				2	2	1	3	3	4	2	4	4	2	1	1	4	3	1	4	1	1	1	2	1	3	1	1	4	1	1	1	2	4	3	1	3	4	2	1	4	1	3	4	3	3	3	2	3	3
				4	2	2	4	3	3	4	4	1	1	4	1	3	3	3	1	1	4	1	1	1	4	3	1	4	2	1	4	1	2	2	1	1	4	1	1	4	3	2	2	4	4	4	4	4	3
				1	4	2	2	1	2	3	3	4	3	3	4	4	4	1	1	1	1	3	3	4	4	3	1	3	1	1	2	3	3	2	4	3	2	2	1	1	1	2	1	3	1	1	1	3	4
				1	4	1	1	4	4	2	1	1	2	3	2	2	3	4	1	1	4	1	1	2	2	3	1	2	1	1	3	4	1	3	3	2	1	3	3	1	3	3	2	2	3	1	3	1	4
				3	4	1	4	3	2	4	1	3	4	1	4	1	3	3	2	1	2	3	2	1	2	1	4	3	3	4	1	4	4	4	2	1	4	2	3	4	1	3	3	4	3	1	3	4	4
				4	2	4	2	4	4	4	1	2	1	3	4	4	4	3	3	4	2	3	4	4	1	3	4	3	1	2	2	2	4	4	4	2	3	1	2	4	1	1	2	3	1	1	1	4	4
				3	2	1	1	2	3	3	4	3	3	4	1	2	4	4	3	1	2	3	1	3	1	3	3	2	3	2	3	2	3	4	4	4	1	4	3	4	2	4	2	3	1	4	2	1	4
				2	4	1	4	3	1	1	3	3	4	4	2	3	1	1	1	1	4	3	1	1	4	3	3	1	4	4	3	2	3	3	1	1	3	2	4	1	4	3	1	4	2	3	1	2	4
				3	1	4	3	1	3	3	1	1	4	1	2	1	1	4	4	1	4	1	4	1	3	4	3	3	4	4	3	2	1	1	3	3	4	3	2	4	2	1	4	4	1	4	4	1	3
				1	1	3	3	3	3	1	4	4	3	2	1	3	3	4	1	3	2	4	3	1	3	1	3	1	3	2	3	4	1	4	4	1	1	3	1	1	4	2	1	3	4	2	1	4	1
				2	3	2	4	3	4	4	4	4	4	2	3	1	2	3	3	2	2	2	1	3	1	4	3	4	3	2	1	4	4	4	2	4	3	3	1	1	1	4	3	3	3	4	3	4	4
				4	3	1	3	2	4	3	1	1	1	3	4	3	4	3	2	3	1	1	1	2	1	4	4	1	3	1	2	1	3	2	2	3	2	4	1	4	1	2	1	1	4	2	1	1	2
				1	2	1	2	1	2	1	1	4	1	1	3	2	1	1	2	1	3	3	1	1	4	4	4	1	1	1	1	3	4	1	1	2	1	1	2	4	2	2	2	4	4	2	4	2	4
				2	4	4	2	4	4	4	3	3	3	2	2	2	3	2	4	3	2	4	3	1	1	1	1	4	1	2	4	1	3	1	4	4	2	2	4	4	2	2	3	4	1	4	1	4	3
				3	1	3	2	4	3	4	4	2	2	4	1	2	2	3	2	4	4	4	3	4	1	1	2	4	1	4	3	3	3	3	4	2	1	1	2	4	1	3	3	2	4	3	4	4	1
				4	1	1	1	3	4	1	4	4	3	1	4	2	1	1	1	2	4	2	3	2	1	4	2	1	3	4	3	3	1	2	1	4	2	1	3	1	3	3	3	2	4	3	3	1	3
				4	1	4	4	4	3	3	2	3	4	1	1	1	2	4	3	1	4	3	1	4	2	1	1	1	4	1	3	4	4	1	4	3	2	1	4	4	4	1	4	3	2	4	3	4	4
				3	1	1	4	1	4	1	4	1	4	2	2	4	2	1	4	3	1	4	3	4	1	3	4	4	4	3	1	4	2	2	2	4	4	3	1	4	2	3	2	4	3	2	2	1	1
				3	2	3	1	3	3	4	4	1	4	4	2	4	3	4	2	1	4	4	3	4	3	1	1	4	4	4	4	1	2	1	3	4	3	3	2	3	3	3	3	2	3	1	2	4	4
				1	4	4	4	1	4	3	4	4	4	1	4	3	1	2	4	1	4	1	3	3	1	4	4	2	4	3	2	3	4	4	1	1	4	1	3	4	3	4	3	4	3	4	1	3	4
				3	4	1	3	4	4	4	4	4	1	1	4	1	2	2	4	1	2	1	3	4	1	4	3	3	3	2	1	1	4	1	4	4	4	1	3	4	4	1	4	3	3	4	3	4	3
				3	2	4	4	1	1	3	3	1	1	1	4	1	4	2	3	4	1	3	4	3	2	1	4	3	2	1	1	3	4	3	2	1	1	4	4	4	1	1	4	3	1	2	4	4	4
				1	1	1	4	2	2	2	2	3	3	4	1	2	4	4	1	4	4	2	3	2	4	3	1	3	4	1	1	4	1	2	2	1	4	1	2	1	3	4	2	4	4	4	2	4	1
				1	4	2	3	4	3	4	4	4	1	4	3	2	2	1	4	4	2	4	4	4	1	3	2	3	4	4	2	1	1	2	4	1	3	4	1	2	4	3	4	1	1	2	1	3	1
				4	3	3	3	1	3	1	4	2	4	4	4	4	3	2	1	4	4	2	4	1	4	3	2	4	3	3	1	1	4	4	1	2	3	4	1	4	3	4	3	1	1	3	1	2	1
				1	1	2	1	1	2	3	1	2	1	2	3	4	1	4	2	1	3	3	3	4	4	3	1	4	2	4	1	1	3	3	1	3	4	3	3	3	2	3	3	1	1	1	4	2	4
				1	4	4	2	4	3	1	3	3	1	3	4	1	2	2	1	3	3	1	4	4	4	3	1	4	1	4	4	4	4	3	3	4	1	1	4	4	3	1	3	1	2	4	3	2	1
				4	3	2	3	2	4	4	1	1	4	2	4	2	1	4	2	3	1	2	4	4	2	4	4	4	3	2	3	4	3	3	1	3	3	4	1	3	1	4	3	4	1	2	1	2	2
				1	3	4	1	4	2	2	3	4	4	3	4	2	4	3	1	1	4	1	4	4	2	1	3	3	1	3	2	4	4	1	4	4	4	1	2	3	2	3	1	2	4	3	3	4	1
				4	1	3	4	3	4	4	4	4	1	4	2	3	1	4	1	1	1	4	4	4	1	4	3	4	2	3	4	4	3	2	1	1	4	2	1	3	1	1	1	3	4	4	3	1	3
				2	3	4	4	4	4	3	3	1	1	4	3	4	1	4	4	2	3	4	4	2	3	3	3	2	2	2	4	4	1	1	1	2	3	1	3	1	1	3	3	2	2	4	3	4	3
				4	4	3	4	1	3	2	1	2	1	2	2	3	4	2	2	4	1	2	2	2	2	1	2	4	4	3	3	4	1	2	4	4	4	4	4	3	3	4	1	1	2	4	4	1	3
				1	1	3	3	2	1	3	1	4	3	4	2	3	1	4	3	2	1	3	1	3	3	1	2	3	3	3	2	2	2	3	2	3	3	3	4	4	1	1	4	1	1	4	3	4	3
				1	1	3	1	4	3	4	3	4	1	4	2	1	3	1	4	1	3	1	1	2	1	4	1	4	2	1	4	1	3	1	4	3	1	3	1	2	1	4	1	1	4	1	4	1	1
				2	4	1	2	1	4	1	1	4	2	2	2	1	3	1	4	3	3	3	1	2	4	3	3	1	4	2	2	2	4	3	4	4	2	4	4	2	3	4	4	1	4	4	3	1	2
				1	2	2	4	3	4	4	1	4	3	2	3	4	3	4	3	1	1	2	2	1	1	2	4	3	4	3	4	3	3	1	2	2	4	4	1	4	2	3	3	3	1	1	2	4	4
				1	3	4	3	3	4	3	1	1	1	4	1	1	3	1	1	3	1	4	3	1	3	3	3	4	4	2	3	4	2	3	4	2	4	3	1	1	2	4	4	3	3	3	2	1	1
				1	4	4	3	1	3	4	3	1	4	4	1	1	4	4	4	4	3	4	2	1	4	4	4	1	4	2	2	4	4	1	2	3	3	3	3	1	1	4	3	2	3	4	2	4	4
				2	3	1	1	1	3	1	4	1	3	4	2	4	1	4	4	4	2	1	3	3	3	3	4	1	1	3	2	2	1	4	4	2	4	2	1	2	2	4	4	2	4	3	1	2	1
				1	1	2	1	4	3	1	4	3	3	3	4	3	2	1	1	3	4	4	3	1	3	3	3	2	2	3	4	4	4	4	4	4	3	2	4	3	4	3	4	2	1	3	3	4	3
				2	2	1	4	4	4	1	4	2	4	4	4	1	4	2	1	3	1	4	1	3	4	2	2	4	2	1	4	4	1	3	4	4	2	1	2	2	1	4	2	2	2	2	3	3	1
				2	3	2	3	4	1	2	4	1	2	4	4	1	2	4	3	1	1	3	1	1	1	1	1	4	3	4	4	2	3	2	2	4	4	4	3	4	2	4	3	2	1	2	4	3	4
				4	1	3	4	3	1	1	4	3	4	4	3	4	4	2	1	2	3	4	2	4	4	2	3	3	1	3	1	1	1	3	1	1	4	1	2	2	3	2	1	2	4	4	1	1	3
				4	4	1	2	1	3	3	2	2	2	4	2	4	3	4	4	3	4	2	2	1	1	3	1	2	4	1	4	4	3	1	4	4	1	1	4	3	3	1	4	2	2	2	3	1	4
				1	3	2	2	4	2	3	1	4	2	1	3	1	1	2	3	3	1	3	4	2	4	4	2	4	1	4	3	2	1	1	1	3	4	3	3	2	3	4	3	2	3	2	4	3	3
				4	4	4	3	1	1	2	3	3	4	4	3	3	2	3	1	3	1	3	2	4	1	2	3	4	2	4	1	4	1	4	1	3	1	4	2	3	3	3	3	3	3	1	3	1	2
				3	4	2	2	3	4	3	1	4	3	1	2	3	4	1	2	4	1	2	1	3	4	4	3	3	2	3	3	3	2	1	3	4	3	3	4	4	1	2	3	1	1	1	1	4	3
				2	4	3	4	2	2	3	2	3	4	4	4	4	4	4	3	4	1	1	4	2	2	4	3	4	3	2	4	3	3	4	1	2	1	1	4	1	3	4	2	3	2	4	3	1	2
				1	3	2	3	4	4	2	2	2	4	4	1	1	3	2	4	3	4	4	3	3	3	4	3	2	1	4	2	1	2	1	2	2	1	3	1	1	4	4	1	3	4	2	4	4	1
				4	1	3	4	2	2	1	4	1	2	4	2	1	3	1	3	4	3	4	1	4	2	2	4	4	3	1	3	3	3	4	3	4	4	1	4	1	3	3	3	4	3	2	3	4	1
				4	1	4	1	3	3	4	1	2	4	1	4	4	3	3	3	1	1	2	1	2	4	1	3	2	2	4	4	4	2	3	4	3	3	4	4	3	3	3	4	1	3	3	4	2	2
				1	2	1	4	2	1	4	3	4	3	3	1	3	3	2	1	4	1	4	1	3	4	2	4	4	4	2	4	4	4	1	1	2	4	4	2	3	4	4	2	4	4	1	3	4	4
				1	4	4	1	1	4	1	3	2	3	2	4	4	3	2	4	2	1	4	4	4	4	2	3	2	3	4	3	4	2	3	3	2	3	1	3	3	3	3	1	4	4	2	4	1	1
				4	4	3	3	4	4	3	1	3	2	1	3	4	1	1	1	4	3	2	4	2	1	4	2	1	1	2	1	2	4	3	3	1	4	2	3	1	3	4	2	1	2	4	1	4	1
				1	1	3	1	2	2	1	4	4	1	3	3	4	3	4	4	2	2	1	3	1	2	4	1	2	4	3	2	3	1	1	4	3	2	2	3	2	2	4	1	3	3	1	4	3	3
				2	1	3	2	3	3	2	1	3	1	3	3	1	3	4	2	2	3	3	4	3	4	4	2	2	4	2	2	1	4	4	4	3	4	4	3	2	4	2	2	3	1	1	3	4	1
				2	2	4	2	3	4	4	1	4	4	4	3	3	1	2	2	4	1	3	1	3	3	4	3	2	1	4	4	3	3	3	4	3	4	4	4	1	3	1	4	2	3	1	2	4	1
				4	1	1	4	4	2	2	3	1	4	4	3	3	1	4	1	3	1	1	2	4	2	4	3	3	4	1	1	4	1	2	4	1	3	3	4	3	4	4	3	3	3	4	2	1	1
				4	3	4	3	3	3	1	4	3	3	1	1	4	2	3	1	3	1	4	2	4	3	2	2	1	4	2	1	1	4	3	3	1	3	4	1	1	3	4	4	4	1	4	1	2	4
				2	4	1	1	1	4	1	4	1	4	1	2	4	4	3	1	3	4	1	2	4	2	1	2	1	3	3	4	1	3	2	1	2	1	4	2	1	2	3	3	2	3	4	3	2	1
				4	2	4	1	4	1	3	2	1	3	3	4	1	1	3	1	2	2	1	2	1	1	2	2	3	2	1	2	2	4	1	2	1	4	4	1	4	1	1	3	2	1	4	3	3	3
				1	1	4	1	2	1	4	3	1	3	4	2	4	4	3	4	4	2	3	1	1	1	3	2	4	4	3	4	1	4	1	2	2	1	3	4	4	3	4	3	2	4	1	4	2	4
				4	4	1	4	1	2	1	1	4	4	4	2	4	4	4	1	3	3	4	3	2	3	4	2	3	4	1	4	4	4	1	4	4	4	1	4	1	4	3	2	4	1	3	1	3	4
				4	1	4	4	3	2	3	2	2	2	3	1	4	1	1	1	4	4	3	4	4	3	1	2	2	4	4	3	1	4	2	1	3	1	2	3	1	3	3	4	4	1	1	2	4	3
[truncated: 3,009 more rows]
[truncated: 955 more columns]
