# Supplementary material for: Prognostic and clinicopathologic significance of SIRT1 expression in hepatocellular carcinoma
Source: Oncotarget. 2016 Dec 22;8(32):52357–65. doi: 10.18632/oncotarget.14096 (PMC5581034; doi:10.18632/oncotarget.14096)
Supplement: Supplementary file 5 [file oncotarget-08-52357-s005.xlsx]

## Sheet: Sheet1
			Bin	Frequency	Probability
	1.70996		1.4	0	0
	1.70169		1.405	0	0
	1.67039		1.41	0	0
	1.5379		1.415	0	0
	1.73924		1.42	0	0
	1.51832		1.425	0	0
	1.66128		1.43	0	0
	1.60031		1.435	1	0.001
	1.61719		1.44	1	0.001
	1.60358		1.445	1	0.001
	1.82489		1.45	0	0
	1.57978		1.455	1	0.001
	1.69768		1.46	0	0
	1.79089		1.465	1	0.001
	1.64772		1.47	2	0.002
	1.52435		1.475	2	0.002
	1.70575		1.48	2	0.002
	1.87411		1.485	1	0.001
	1.68736		1.49	4	0.004
	1.7252		1.495	1	0.001
	1.59263		1.5	1	0.001
	1.71648		1.505	4	0.004
	1.56763		1.51	4	0.004
	1.59951		1.515	2	0.002
	1.9687		1.52	4	0.004
	1.68917		1.525	9	0.009
	1.67396		1.53	7	0.007
	1.58431		1.535	4	0.004
	1.8248		1.54	6	0.006
	1.76027		1.545	4	0.004
	1.67754		1.55	6	0.006
	1.64555		1.555	8	0.008
	1.61031		1.56	5	0.005
	1.70924		1.565	6	0.006
	1.71396		1.57	10	0.01
	1.61114		1.575	16	0.016
	1.79302		1.58	8	0.008
	1.80046		1.585	13	0.013
	1.55007		1.59	9	0.009
	1.79416		1.595	12	0.012
	1.7043		1.6	13	0.013
	1.63039		1.605	16	0.016
	1.67733		1.61	13	0.013
	1.81578		1.615	15	0.015
	1.72412		1.62	18	0.018
	1.75461		1.625	16	0.016
	1.62381		1.63	15	0.015
	1.64242		1.635	9	0.009
	1.83025		1.64	19	0.019
	1.71731		1.645	17	0.017
	1.83664		1.65	17	0.017
	1.74947		1.655	17	0.017
	1.70399		1.66	18	0.018
	1.71944		1.665	14	0.014
	1.71103		1.67	16	0.016
	1.79052		1.675	21	0.021
	1.91224		1.68	25	0.025
	1.7561		1.685	30	0.03
	1.74341		1.69	17	0.017
	1.75306		1.695	14	0.014
	1.57136		1.7	16	0.016
	1.73014		1.705	26	0.026
	1.85019		1.71	26	0.026
	1.70331		1.715	22	0.022
	1.74082		1.72	27	0.027
	1.62836		1.725	22	0.022
	1.61535		1.73	19	0.019
	1.64923		1.735	23	0.023
	1.56741		1.74	17	0.017
	1.68766		1.745	21	0.021
	1.67445		1.75	20	0.02
	1.62569		1.755	24	0.024
	1.88022		1.76	12	0.012
	1.67895		1.765	14	0.014
	1.81683		1.77	17	0.017
	1.68295		1.775	16	0.016
	1.74635		1.78	16	0.016
	1.72467		1.785	14	0.014
	1.66406		1.79	10	0.01
	1.69843		1.795	12	0.012
	1.8325		1.8	10	0.01
	1.60841		1.805	12	0.012
	1.67632		1.81	8	0.008
	1.77916		1.815	10	0.01
	1.69251		1.82	5	0.005
	1.59637		1.825	5	0.005
	1.57954		1.83	5	0.005
	1.64371		1.835	8	0.008
	1.62226		1.84	4	0.004
	1.63709		1.845	7	0.007
	1.7176		1.85	3	0.003
	1.77369		1.855	4	0.004
	1.76553		1.86	2	0.002
	1.63563		1.865	5	0.005
	1.70895		1.87	2	0.002
	1.69464		1.875	6	0.006
	1.81066		1.88	5	0.005
	1.63318		1.885	1	0.001
	1.6748		1.89	5	0.005
	1.70946		1.895	1	0.001
	1.74027		1.9	0	0
	1.73118		1.905	1	0.001
	1.62027		1.91	1	0.001
	1.66512		1.915	4	0.004
	1.798		1.92	2	0.002
	1.67369		1.925	1	0.001
	1.7425		1.93	0	0
	1.68451		1.935	1	0.001
	1.67787		1.94	0	0
	1.8111		1.945	1	0.001
	1.68212		1.95	3	0.003
	1.83622		1.955	1	0.001
	1.75835		1.96	1	0.001
	1.73032		1.965	0	0
	1.75393		1.97	1	0.001
	1.80683		1.975	2	0.002
	1.70336		1.98	0	0
	1.61688		1.985	0	0
	1.66373		1.99	0	0
	1.65202		1.995	0	0
	1.65491		2	0	0
	1.50958		2.005	1	0.001
	1.68354		2.01	0	0
	1.63662		2.015	1	0.001
	1.73467		2.02	1	0.001
	1.61112		2.025	0	0
	1.77299		2.03	0	0
	1.7289		2.035	0	0
	1.5743		2.04	0	0
	1.60342		2.045	1	0.001
	1.65855		2.05	0	0
	1.71599				1
	1.75352
	1.68775
	1.64721
	1.57313
	1.7985
	1.81704
	1.60757
	1.7301
	1.79558
	1.86726
	1.6383
	1.67574
	1.84085
	1.7922
	1.66239
	1.61148
	1.66907
	1.70697
	1.56294
	1.72997
	1.73061
	1.47285
	1.70387
	1.87712
	1.83615
	1.69807
	1.61332
	1.51519
	1.71254
	1.74879
	1.56114
	1.52409
	1.58328
	1.74296
	1.94223
	1.82768
	1.66665
	1.77397
	1.80394
	1.72474
	1.68531
	1.7611
	1.56131
	1.79596
	1.73268
	1.57176
	1.53637
	1.68448
	1.72662
	1.78662
	1.63201
	1.76928
	1.8109
	1.75325
	1.75944
	1.8001
	1.61825
	1.68851
	1.795
	1.47323
	1.61714
	1.87406
	1.61961
	1.77664
	1.52665
	1.77438
	1.84224
	1.58306
	1.73245
	1.5214
	1.91193
	1.80662
	1.74889
	1.55859
	1.76651
	1.57662
	1.7382
	1.50724
	1.6937
	1.62414
	1.77005
	1.60523
	1.77248
	1.72127
	1.50876
	1.5335
	1.74475
	1.68619
	1.84373
	1.51896
	1.65876
	1.66997
	1.76393
	1.60991
	1.76406
	1.72219
	1.74378
	1.63984
	1.67507
	1.72154
	1.65807
	1.8869
	1.54731
	1.61003
	1.7112
	1.7677
	1.61372
	1.65002
	1.59439
	1.80315
	1.67992
	1.90155
	1.69216
	1.65921
	1.72073
	1.62497
	1.68967
	1.70209
	1.59954
	1.68485
	1.6586
	1.8472
	1.63673
	1.61642
	1.60017
	1.73325
	1.63036
	1.71908
	1.75912
	1.48919
	1.74638
	1.64537
	1.598
	1.651
	1.64109
	1.59149
	1.73126
	1.86289
	1.65973
	1.86077
	1.60264
	1.74967
	1.51255
	1.69044
	1.60769
	1.59831
	1.5466
	1.76496
	1.5422
	1.76732
	1.72005
	1.74625
	1.73784
	1.57399
	1.58329
	1.7458
	1.52767
	1.57795
	1.69941
	1.5996
	1.84403
	1.67949
	1.67264
	1.71303
	1.78885
	1.77729
	1.74758
	1.76249
	1.73294
	1.55364
	1.66757
	1.67323
	1.5877
	1.72693
	1.62447
	1.59997
	1.91712
	1.72943
	1.70974
	1.65061
	1.78056
	1.67983
	1.71852
	1.80673
	1.5584
	1.64892
	1.70031
	1.59036
	1.60245
	1.73914
	1.62934
	1.66879
	1.68502
	1.62383
	1.62774
	1.6391
	1.73024
	1.66775
	1.71191
	1.71221
	1.71169
	1.53626
	1.74305
	1.68341
	1.63562
	1.7006
	1.63232
	1.80725
	1.68118
	1.68462
	1.78423
	1.83028
	1.52611
	1.73316
	1.6498
	1.76828
	1.66449
	1.66518
	1.71636
	1.70648
	1.68074
	1.56961
	1.55019
	1.69161
	1.57365
	1.69352
	1.67436
	1.61069
	1.75823
	1.79819
	1.72923
	1.65669
	1.7088
	1.75208
	1.72278
	1.77911
	1.67543
	1.64851
	1.71635
	1.70474
	1.60654
	1.63843
	1.72187
	1.80279
	1.78245
	1.63565
	1.61495
	2.00139
	1.72424
	1.84563
	1.63453
	1.62818
	1.7689
	1.78126
	1.6585
	1.73485
	1.7161
	1.75204
	1.80035
	1.71363
	1.62722
	1.87032
	1.52535
	1.80734
	1.70481
	1.76747
	1.8062
	1.71513
	1.63564
	1.79165
	1.76042
	1.69697
	1.50451
	1.82309
	1.84078
	1.81575
	1.68012
	1.61266
	1.59336
	1.7674
	1.63818
	1.79802
	1.62173
	1.66354
	1.62774
	1.63163
	1.70903
	1.63864
	1.69754
	1.81235
	1.57018
	1.61435
	1.71358
	1.79725
	1.66079
	1.73769
	1.603
	1.6706
	1.71187
	1.73106
	1.62147
	1.9723
	1.56697
	1.67746
	1.85869
	1.91215
	1.83196
	1.74681
	1.58917
	1.74153
	1.7405
	1.70854
	1.7424
	1.7659
	1.58765
	1.5703
	1.81288
	1.75056
	1.84437
	1.58768
	1.75473
	1.74445
	1.59235
	1.56815
	1.75096
	1.91994
	1.6542
	1.59013
	1.70152
	1.73047
	1.51762
	1.57539
	1.52234
	1.61879
	1.82807
	1.67098
	1.56511
	1.72154
	1.67379
	1.81398
	1.45273
	1.76482
	1.60502
	1.7022
	1.71154
	1.80389
	1.61761
	1.58624
	1.54557
	1.67523
	1.94956
	1.67375
	1.79756
	1.5545
	1.77748
	1.6723
	1.64328
	1.68604
	1.68403
	1.66419
	1.68131
	1.6383
	1.77187
	1.72447
	1.89061
	1.69698
	1.71073
	1.60842
	1.64607
	1.618
	1.83421
	1.7396
	1.55793
	1.76142
	1.75536
	1.56067
	1.74893
	1.62782
	1.75678
	1.6227
	1.70599
	1.69257
	1.79878
	1.64569
	1.7001
	1.55172
	1.5971
	1.62412
	1.46663
	1.64816
	1.82705
	1.48616
	1.63889
	1.63329
	1.70455
	1.59995
	1.51379
	1.95912
	1.64083
	1.60581
	1.65515
	1.67116
	1.58308
	1.56826
	1.61756
	1.81621
	1.61981
	1.93346
	1.44415
	1.80075
	1.79047
	1.61382
	1.58687
	1.67102
	1.67837
	1.68144
	1.53536
	1.76633
	1.88777
	1.57248
	1.79336
	1.69869
	1.64657
	1.72594
	1.60258
	1.65907
	1.73552
	1.75183
	1.52553
	1.5218
	1.67597
	1.78253
	1.62177
	1.65435
	1.85183
	1.67664
	1.76931
	1.75265
	1.72011
	1.50039
	1.73093
	1.66353
	1.48718
	1.67743
	1.73303
	1.70293
	1.59523
	2.04318
	1.70086
	1.78543
	1.7668
	1.55049
	1.74972
	1.74089
	1.60744
	1.87425
	1.62898
	1.73796
	1.68378
	1.71564
	1.86358
	1.70769
	1.5391
	1.77433
	1.736
	1.66475
	1.60204
	1.62761
	1.85601
	1.6532
	1.77329
	1.77877
	1.73941
	1.75996
	1.67826
	1.6218
	1.65537
	1.62883
	1.73442
	1.6844
	1.6689
	1.43961
	1.47764
	1.48258
	1.70773
	1.46767
	1.73771
	1.64994
	1.69244
	1.55187
	1.59059
	1.71203
	1.71625
	1.739
	1.70036
	1.68371
	1.56563
	1.73579
	1.80342
	1.79493
	1.53273
	1.61628
	1.70817
	1.65095
	1.8516
	1.6451
	1.76603
	1.57103
	1.57155
	1.86286
	1.65828
	1.75072
	1.65384
	1.64025
	1.46471
	1.77073
	1.95364
	1.82865
	1.69922
	1.64926
	1.78213
	1.71045
	1.76448
	1.69611
	1.78417
	1.76381
	1.80059
	1.54759
	1.60447
	1.72263
	1.6134
	1.60464
	1.78231
	1.75299
	1.65697
	1.5907
	1.71769
	1.62686
	1.72872
	1.75373
	1.7224
	1.58302
	1.82951
	1.67289
	1.78741
	2.01297
	1.76335
	1.71122
	1.58301
	2.01958
	1.74647
	1.61723
	1.71441
	1.71386
	1.64496
	1.65952
	1.58365
	1.69424
	1.80443
	1.70606
	1.74262
	1.69999
	1.47838
	1.68161
	1.52369
	1.8069
	1.65696
	1.77668
	1.78006
	1.77896
	1.70217
	1.80469
	1.66743
	1.84574
	1.75414
	1.70184
	1.69167
	1.52044
	1.8783
	1.7192
	1.67228
	1.65774
	1.77358
	1.69895
	1.64101
	1.76371
	1.67035
	1.71414
	1.60304
	1.6646
	1.68069
	1.87219
	1.75684
	1.681
	1.74736
	1.84114
	1.70061
	1.683
	1.7864
	1.54936
	1.54224
	1.64927
	1.83467
	1.77436
	1.75841
	1.71818
	1.52484
	1.66641
	1.58916
	1.57189
	1.68811
	1.97244
	1.50481
	1.86285
	1.60867
	1.72742
	1.64108
	1.63154
	1.70782
	1.58545
	1.64439
	1.78231
	1.75963
	1.68455
	1.68522
	1.72713
	1.60066
	1.49786
	1.6644
	1.77547
	1.58311
	1.67805
	1.68945
	1.59445
	1.56348
	1.58414
	1.60128
	1.75311
	1.83883
	1.72938
	1.83264
	1.75602
	1.75068
	1.54357
	1.74403
	1.74597
	1.54161
	1.73291
	1.71805
	1.68147
	1.72788
	1.61476
	1.73446
	1.49402
	1.62285
	1.71553
	1.6822
	1.65001
	1.71416
	1.67674
	1.69547
	1.66652
	1.94638
	1.6379
	1.68718
	1.70577
	1.62738
	1.63668
	1.72754
	1.77748
	1.77486
	1.78823
	1.71696
	1.53944
	1.73212
	1.779
	1.60745
	1.58134
	1.68028
	1.77907
	1.57224
	1.66173
	1.6811
	1.65569
	1.60671
	1.76708
	1.64641
	1.67963
	1.71543
	1.73754
	1.50584
	1.57067
	1.43217
	1.90707
	1.88874
	1.78341
	1.70071
	1.72391
	1.70416
	1.70603
	1.68138
	1.63943
	1.57856
	1.74305
	1.7205
	1.62017
	1.65272
	1.71934
	1.53279
	1.70402
	1.74042
	1.68185
	1.72187
	1.6616
	1.69061
	1.7278
	1.61672
	1.5238
	1.69275
	1.59731
	1.63864
	1.56846
	1.71537
	1.73092
	1.87908
	1.77333
	1.6179
	1.7782
	1.9133
	1.82317
	1.74936
	1.70641
	1.77738
	1.78805
	1.74572
	1.68581
	1.70135
	1.71526
	1.59002
	1.75319
	1.79117
	1.5276
	1.87013
	1.81046
	1.72916
	1.61203
	1.69301
	1.83345
	1.50469
	1.88608
	1.778
	1.70887
	1.70691
	1.59903
	1.719
	1.67173
	1.75193
	1.82489
	1.67992
	1.66917
	1.59693
	1.557
	1.53051
	1.57458
	1.64353
	1.70216
	1.70773
	1.86694
	1.75082
	1.54529
	1.7542
	1.67912
	1.75295
	1.74996
	1.9495
	1.66936
	1.6509
	1.79106
	1.7774
	1.78816
	1.69828
	1.67558
	1.66942
	1.65232
	1.68441
	1.48524
	1.71624
	1.8093
	1.72319
	1.73557
	1.67876
	1.68117
	1.62765
	1.61807
	1.52849
	1.67108
	1.67404
	1.65774
	1.64333
	1.78811
	1.58421
	1.56105
	1.72396
	1.81104
	1.6882
	1.7422
	1.87565
	1.73874
	1.71253
	1.74788
	1.55993
	1.57568
	1.76381
	1.58184
	1.57499
	1.7161
	1.61932
	1.7522
	1.74102
	1.78251
	1.79264
	1.60125
	1.76661
	1.72818
	1.6433
	1.69704
	1.74312
	1.81032
	1.72396
	1.73981
	1.85253
	1.55192
	1.59338
	1.60361
	1.77251
	1.72952
	1.6259
	1.7669
	1.68819
	1.58784
	1.92311
	1.65162
	1.65303
	1.64074
	1.78155
	1.78313
	1.74116
	1.62428
	1.7285
	1.70965
	1.65329
	1.74803
	1.81454
	1.71287
	1.88961
	1.77469
	1.69779
	1.64123
	1.70768
	1.64133
	1.57945
	1.87798
	1.78988
	1.66827
	1.56616
	1.64034
	1.70777
	1.71665
